# Supplementary material for: Prevotella copri alleviates diarrhea in weaning piglets through gut microbiota modulation and arachidonic acid–AHR–NRF2 pathway activation
Source: J Anim Sci Biotechnol. 2025 Nov 20;16:154. doi: 10.1186/s40104-025-01273-y (PMC12632048; doi:10.1186/s40104-025-01273-y)
Supplement: Supplementary file 2 — Additional file 2: Table S4 PERMANOVA results based on Bray-Curtis distances showing differences in microbial community structure between the CON and Pc groups. [file 40104_2025_1273_MOESM2_ESM.xlsx]

## Sheet: Table S4
Table S4 PERMANOVA results based on Bray-Curtis distances showing differences in microbial community structure between the CON and Pc groups
Characteristics	Df	SumsOfSqs	MeanSqs	F_Model	R2	Pr(>F)
CON vs. Pc	1	0.2038	0.2038	1.48013	0.07598	0.057
Residuals	18	2.47844	0.13769	0	0.92402	0
Total	19	2.68224	0	0	1	0
