# Supplementary material for: Prevotella copri alleviates diarrhea in weaning piglets through gut microbiota modulation and arachidonic acid–AHR–NRF2 pathway activation
Source: J Anim Sci Biotechnol. 2025 Nov 20;16:154. doi: 10.1186/s40104-025-01273-y (PMC12632048; doi:10.1186/s40104-025-01273-y)
Supplement: Supplementary file 3 — Additional file 3: Table S5 Differential analysis of predicted KEGG pathway abundances between CON and Pc groups based on 16S rRNA gene sequencing data. [file 40104_2025_1273_MOESM3_ESM.xlsx]

## Sheet: Table S5
Table S5 Differential analysis of predicted KEGG pathway abundances between CON and Pc groups based on 16S rRNA gene sequencing data
	Pc-mean	Pc-sd	CON-mean	CON-sd	statistic	pvalue	corrected_pvalue
Global and overview maps	40.8	0.1528	40.6	0.3038	1.91047	0.07214	0.2319
Carbohydrate metabolism	9.875	0.1291	9.92	0.1395	-0.756467	0.4592	0.7125
Amino acid metabolism	6.885	0.03133	6.881	0.1029	0.126013	0.9011	0.9115
Metabolism of cofactors and vitamins	4.459	0.0542	4.377	0.1536	1.59591	0.1279	0.3198
Energy metabolism	4.344	0.05941	4.205	0.1303	3.07482	0.006529	0.07345
Translation	3.757	0.06781	3.787	0.1303	-0.627989	0.5379	0.7503
Replication and repair	3.281	0.05513	3.297	0.1173	-0.38282	0.7063	0.8365
Membrane transport	3.039	0.1876	3.346	0.1911	-3.63408	0.001898	0.06704
Nucleotide metabolism	2.929	0.05728	2.923	0.1	0.1747	0.8633	0.9115
Signal transduction	2.039	0.1452	2.16	0.1779	-1.66522	0.1132	0.3035
Cellular community - prokaryotes	1.887	0.068	1.958	0.1179	-1.65797	0.1146	0.3035
Lipid metabolism	1.771	0.02827	1.79	0.06906	-0.821151	0.4223	0.7025
Glycan biosynthesis and metabolism	1.721	0.129	1.598	0.1124	2.27797	0.03516	0.1438
Biosynthesis of other secondary metabolites	1.669	0.03726	1.603	0.06177	2.88553	0.009848	0.08863
Folding, sorting and degradation	1.505	0.02372	1.532	0.04375	-1.69774	0.1068	0.3035
Metabolism of other amino acids	1.258	0.01738	1.248	0.03443	0.814106	0.4262	0.7025
Metabolism of terpenoids and polyketides	0.9825	0.01135	0.9854	0.01972	-0.394931	0.6975	0.8365
Cell motility	0.9577	0.2226	1.002	0.3805	-0.316058	0.7556	0.8557
Drug resistance: antimicrobial	0.9358	0.0189	0.9405	0.05076	-0.274057	0.7872	0.864
Cell growth and death	0.8852	0.02796	0.8397	0.03287	3.33296	0.003702	0.06704
Infectious disease: bacterial	0.7759	0.04829	0.7726	0.05808	0.138141	0.8917	0.9115
Xenobiotics biodegradation and metabolism	0.6761	0.0363	0.7371	0.07183	-2.39769	0.02756	0.124
Endocrine system	0.687	0.009395	0.674	0.03137	1.25697	0.2248	0.4818
Cancer: overview	0.423	0.02025	0.4639	0.04174	-2.79133	0.01206	0.09044
Immune system	0.3134	0.01949	0.3029	0.03317	0.859686	0.4013	0.7025
Environmental adaptation	0.2641	0.01855	0.244	0.03777	1.50901	0.1487	0.3521
Drug resistance: antineoplastic	0.2478	0.006197	0.2459	0.01014	0.50988	0.6163	0.8085
Endocrine and metabolic disease	0.2308	0.00473	0.239	0.01919	-1.31759	0.2042	0.4594
Aging	0.2363	0.01005	0.231	0.02225	0.686271	0.5013	0.7277
Transport and catabolism	0.2234	0.0385	0.1785	0.04483	2.40242	0.02729	0.124
Nervous system	0.1937	0.006021	0.1929	0.02121	0.112762	0.9115	0.9115
Transcription	0.1756	0.005367	0.1849	0.01284	-2.10915	0.0492	0.1845
Cardiovascular disease	0.1623	0.00355	0.1639	0.003959	-1.0076	0.327	0.6398
Neurodegenerative disease	0.1438	0.01414	0.1246	0.01972	2.50132	0.02225	0.124
Digestive system	0.07922	0.01837	0.05696	0.01151	3.24759	0.004469	0.06704
Infectious disease: viral	0.05414	0.003538	0.05558	0.006624	-0.608828	0.5502	0.7503
Cancer: specific types	0.05061	0.00206	0.05346	0.01116	-0.794788	0.4371	0.7025
Immune disease	0.042	0.001657	0.04129	0.004538	0.465507	0.6472	0.8089
Infectious disease: parasitic	0.02109	0.002959	0.02596	0.005625	-2.42568	0.02602	0.124
Development and regeneration	0.008957	0.001706	0.01009	0.004927	-0.687891	0.5003	0.7277
Excretory system	0.007243	0.002431	0.01156	0.006342	-2.01136	0.05951	0.206
Circulatory system	0.0009231	0.0007338	0.0007595	0.0007536	0.491754	0.6288	0.8085
Substance dependence	0.000599	0.0004137	0.0009287	0.00105	-0.923617	0.3679	0.6898
Signaling molecules and interaction	1.85e-06	3.74e-06	2.4e-06	4.22e-06	-0.309314	0.7606	0.8557
Sensory system	3.76e-07	5.18e-07	2.01e-07	2.54e-08	1.06884	0.2993	0.6121
