# Supplementary material for: Prevotella copri alleviates diarrhea in weaning piglets through gut microbiota modulation and arachidonic acid–AHR–NRF2 pathway activation
Source: J Anim Sci Biotechnol. 2025 Nov 20;16:154. doi: 10.1186/s40104-025-01273-y (PMC12632048; doi:10.1186/s40104-025-01273-y)
Supplement: Supplementary file 4 — Additional file 4: Table S6 Properties of molecular ecological networks (MENs) in CON and Pc groups based on RMT. [file 40104_2025_1273_MOESM4_ESM.xlsx]

## Sheet: Global network property result
Global properties	CON	Pc
Total nodes	424	440
Total links	4440	2572
R square of power-law	0.0867652	0.0942561
Average degree (avgK)	20.9434	11.6909
Average clustering coefficient (avgCC)	0.284861	0.246742
Average path distance (GD)	2.59607	3.05456
Geodesic efficiency (E)	0.422434	0.358971
Harmonic geodesic distance (HD)	2.36724	2.78574
Maximal degree	73	52
Nodes with max degree	OTU456,OTU163	OTU315
Centralization of degree (CD)	0.123065	0.0918203
Maximal betweenness	2644.74	4459.87
Nodes with max betweenness	OTU163	OTU895
Centralization of betweenness (CB)	0.0259109	0.041793
Maximal stress centrality	46743	40414
Nodes with max stress centrality	OTU163	OTU315
Centralization of stress centrality (CS)	0.466112	0.382735
Maximal eigenvector centrality	1	1
Nodes with max eigenvector centrality	OTU456	OTU315
Centralization of eigenvector centrality (CE)	0.806409	0.859064
Maximal closeness centrality	0.00116822	0.000952381
Nodes with max closeness centrality	OTU149	OTU315
Centralization of closeness centrality (CCL)	0.211137	0.174298
Density (D)	0.0495116	0.0266308
Reciprocity	1	1
Transitivity (Trans)	0.267153	0.202775
Connectedness (Con)	1	1
Efficiency	0.952735	0.975586
Hierarchy	0	0
Lubness	1	1

## Sheet: Random network properties
Random network properties with fast_greedy					Random network properties with fast_greedy
CON	Empirical Network Indexes	100 Random Network Indexes (Mean +/- SD)			Pc	Empirical Network Indexes	100 Random Network Indexes (Mean +/- SD)
Average clustering coefficient (avgCC)	0.285	0.05 +/- 0.004			Average clustering coefficient (avgCC)	0.247	0.018 +/- 0.004
Average path distance (GD)	2.596	2.329 +/- 0.004			Average path distance (GD)	3.055	2.755 +/- 0.005
Geodesic efficiency (E)	0.422	0.462 +/- 0.001			Geodesic efficiency (E)	0.359	0.391 +/- 0.001
Harmonic geodesic distance (HD)	2.367	2.163 +/- 0.003			Harmonic geodesic distance (HD)	2.786	2.56 +/- 0.003
Centralization of degree (CD)	0.123	0.123 +/- 0			Centralization of degree (CD)	0.092	0.092 +/- 0
Centralization of betweenness (CB)	0.026	0.026 +/- 0.002			Centralization of betweenness (CB)	0.042	0.047 +/- 0.003
Centralization of stress centrality (CS)	0.466	0.161 +/- 0.027			Centralization of stress centrality (CS)	0.383	0.131 +/- 0.033
Centralization of eigenvector centrality (CE)	0.806	0.731 +/- 0.01			Centralization of eigenvector centrality (CE)	0.859	0.806 +/- 0.01
Centralization of closeness centrality (CCL)	0.211	0.2 +/- 0.004			Centralization of closeness centrality (CCL)	0.174	0.219 +/- 0.009
Density (D)	0.05	0.05 +/- 0			Density (D)	0.027	0.027 +/- 0
Reciprocity	1	1 +/- 0			Reciprocity	1	1 +/- 0
Transitivity (Trans)	0.267	0.086 +/- 0.002			Transitivity (Trans)	0.203	0.04 +/- 0.002
Connectedness (Con)	1	1 +/- 0			Connectedness (Con)	1	1 +/- 0
Efficiency	0.953	0.978 +/- 0			Efficiency	0.976	0.989 +/- 0
Hierarchy	0	0.05 +/- 0			Hierarchy	0	0.027 +/- 0
Lubness	1	0.159 +/- 0.009			Lubness	1	0.229 +/- 0.013
Modularity (fast_greedy)	0.351	0.17 +/- 0.003			Modularity (fast_greedy)	0.393	0.249 +/- 0.004

## Sheet: Modularity results and ZP value
CON											Pc
#module: 3											#module: 7
#modularity: 0.3505452											#modularity: 0.3931504
No	ID	No. module	Zi	Pi	Network roles	Genus					No	ID	No. module	Zi	Pi	Network roles	Genus
1	OTU353	3	-0.0963964	0.459834	Peripheral species	g__Eubacterium_eligens_group					1	OTU353	4	-1.10871	0.571429	Peripheral species	g__Eubacterium_eligens_group
2	OTU75	1	0.82993	0.35931	Peripheral species	g__Christensenellaceae_R-7_group					2	OTU1000	1	-0.855963	0.611111	Peripheral species	g__Sutterella
3	OTU1000	1	0.675687	0.421178	Peripheral species	g__Sutterella					3	OTU936	4	-0.925146	0.617284	Peripheral species	g__Prevotellaceae_NK3B31_group
4	OTU936	1	-0.558262	0.409972	Peripheral species	g__Prevotellaceae_NK3B31_group					4	OTU484	3	0.502884	0.357143	Peripheral species	g__Lachnospiraceae_NC2004_group
5	OTU484	1	0.212956	0.458478	Peripheral species	g__Lachnospiraceae_NC2004_group					5	OTU1005	4	-1.10871	0.694215	Connector hubs	g__norank_f__norank_o__RF39
6	OTU798	2	1.53263	0.633469	Connector hubs	g__norank_f__norank_o__Clostridia_UCG-014					6	OTU389	2	-1.64277	0.5	Peripheral species	g__Prevotella
7	OTU389	3	-0.384701	0.647929	Connector hubs	g__Prevotella					7	OTU710	3	0.502884	0.460938	Peripheral species	g__Lachnospiraceae_ND3007_group
8	OTU710	3	-0.384701	0	Peripheral species	g__Lachnospiraceae_ND3007_group					8	OTU145	3	-0.179289	0.602041	Peripheral species	g__unclassified_p__Firmicutes
9	OTU842	1	0.290078	0.0739645	Peripheral species	g__Rikenellaceae_RC9_gut_group					9	OTU43	2	1.3732	0.475309	Peripheral species	g__norank_f__norank_o__Clostridia_vadinBB60_group
10	OTU336	3	-1.53792	0.48	Peripheral species	g__Alloprevotella					10	OTU388	2	1.3732	0.595	Peripheral species	g__norank_f__Erysipelatoclostridiaceae
11	OTU268	1	1.29266	0.301512	Peripheral species	g__Prevotellaceae_NK3B31_group					11	OTU842	3	-1.54364	0.5	Peripheral species	g__Rikenellaceae_RC9_gut_group
12	OTU708	1	1.36978	0.3576	Peripheral species	g__Pyramidobacter					12	OTU336	2	0.276483	0.429752	Peripheral species	g__Alloprevotella
13	OTU989	3	0.191908	0.395	Peripheral species	g__Peptococcus					13	OTU268	4	-0.558025	0.21875	Peripheral species	g__Prevotellaceae_NK3B31_group
14	OTU465	2	-1.2536	0.62	Peripheral species	g__unclassified_p__Firmicutes					14	OTU708	4	-0.741585	0.493827	Peripheral species	g__Pyramidobacter
15	OTU539	3	-1.68207	0.625	Connector hubs	g__Coprococcus					15	OTU989	4	-0.925146	0.493827	Peripheral species	g__Peptococcus
16	OTU447	3	0.336061	0.390023	Peripheral species	g__NK4A214_group					16	OTU465	2	1.09902	0.491349	Peripheral species	g__unclassified_p__Firmicutes
17	OTU871	3	-0.673006	0.524444	Peripheral species	g__Alloprevotella					17	OTU539	5	0.795147	0.32	Peripheral species	g__Coprococcus
18	OTU532	2	-0.3963	0	Peripheral species	g__Lachnospiraceae_NK4A136_group					18	OTU447	1	-0.0559172	0.53125	Peripheral species	g__NK4A214_group
19	OTU326	3	-0.384701	0.549383	Peripheral species	g__Clostridium_sensu_stricto_6					19	OTU532	2	0.550662	0.375	Peripheral species	g__Lachnospiraceae_NK4A136_group
20	OTU791	3	-0.0963964	0.52552	Peripheral species	g__Blautia					20	OTU648	1	-0.0559172	0	Peripheral species	g__Prevotellaceae_UCG-003
21	OTU289	3	-1.68207	0	Peripheral species	g__Lachnospiraceae_NK4A136_group					21	OTU294	3	-0.179289	0.197531	Peripheral species	g__unclassified_o__Bacteroidales
22	OTU331	2	0.461002	0	Peripheral species	g__norank_f__Ruminococcaceae					22	OTU326	1	-0.855963	0.653061	Connector hubs	g__Clostridium_sensu_stricto_6
23	OTU487	3	0.336061	0.110727	Peripheral species	g__Ruminococcus					23	OTU920	1	2.74424	0.598639	Module hubs	g__Alloprevotella
24	OTU334	2	0.032351	0.6624	Connector hubs	g__norank_f__norank_o__Clostridia_vadinBB60_group					24	OTU791	2	-0.820233	0.7	Connector hubs	g__Blautia
25	OTU707	3	0.624366	0.402778	Peripheral species	g__Ruminococcus					25	OTU289	1	-0.45594	0.5	Peripheral species	g__Lachnospiraceae_NK4A136_group
26	OTU534	1	-1.25236	0.567901	Peripheral species	g__Eubacterium_siraeum_group					26	OTU82	1	-0.0559172	0.617284	Peripheral species	g__norank_f__norank_o__RF39
27	OTU269	1	-0.326897	0.326531	Peripheral species	g__Bacteroides					27	OTU851	2	-0.546054	0.277778	Peripheral species	g__unclassified_f__Lachnospiraceae
28	OTU223	2	0.032351	0.602076	Peripheral species	g__Rikenellaceae_RC9_gut_group					28	OTU331	4	-0.925146	0.680556	Connector hubs	g__norank_f__Ruminococcaceae
29	OTU928	3	-0.528854	0.35503	Peripheral species	g__norank_f__norank_o__RF39					29	OTU487	1	-0.855963	0.56	Peripheral species	g__Ruminococcus
30	OTU830	2	-0.181975	0.592593	Peripheral species	g__Anaerobiospirillum					30	OTU334	2	-0.820233	0.65625	Connector hubs	g__norank_f__norank_o__Clostridia_vadinBB60_group
31	OTU19	1	0.82993	0.112457	Peripheral species	g__UCG-005					31	OTU707	4	0.54334	0.231111	Peripheral species	g__Ruminococcus
32	OTU546	3	1.77759	0.237778	Peripheral species	g__Phascolarctobacterium					32	OTU534	2	0.276483	0.715	Connector hubs	g__Eubacterium_siraeum_group
33	OTU780	2	0.461002	0.642093	Connector hubs	g__Alloprevotella					33	OTU269	4	0.7269	0.304498	Peripheral species	g__Bacteroides
34	OTU333	1	-1.17524	0.375	Peripheral species	g__Eubacterium_xylanophilum_group					34	OTU556	3	-0.861462	0.592593	Peripheral species	g__Rikenellaceae_RC9_gut_group
35	OTU214	1	0.521443	0.21875	Peripheral species	g__UCG-002					35	OTU223	2	-0.271875	0.40625	Peripheral species	g__Rikenellaceae_RC9_gut_group
36	OTU451	2	-0.181975	0.604444	Peripheral species	g__norank_f__Eggerthellaceae					36	OTU19	2	0.00230403	0.37037	Peripheral species	g__UCG-005
37	OTU257	3	-1.68207	0.5	Peripheral species	g__Lactobacillus					37	OTU709	3	1.18506	0.606509	Peripheral species	g__Megasphaera
38	OTU613	1	-1.56085	0	Peripheral species	g__Helicobacter					38	OTU586	4	0.910461	0.625514	Connector hubs	g__Butyricicoccus
39	OTU510	2	0.246677	0.567901	Peripheral species	g__UCG-002					39	OTU546	3	-0.861462	0.64	Connector hubs	g__Phascolarctobacterium
40	OTU327	3	0.624366	0.297521	Peripheral species	g__Lachnospiraceae_FCS020_group					40	OTU780	3	0.502884	0.417778	Peripheral species	g__Alloprevotella
41	OTU723	1	1.90964	0.420257	Peripheral species	g__Lactobacillus					41	OTU333	2	-0.271875	0.493827	Peripheral species	g__Eubacterium_xylanophilum_group
42	OTU633	3	-0.384701	0.152778	Peripheral species	g__Eubacterium_eligens_group					42	OTU214	2	0.550662	0.56	Peripheral species	g__UCG-002
43	OTU132	3	-1.68207	0	Peripheral species	g__norank_f__Atopobiaceae					43	OTU451	1	-0.45594	0.444444	Peripheral species	g__norank_f__Eggerthellaceae
44	OTU293	3	1.77759	0.334252	Peripheral species	g__Prevotella					44	OTU257	3	-0.634071	0.58	Peripheral species	g__Lactobacillus
45	OTU869	3	-0.961311	0.46281	Peripheral species	g__Prevotella					45	OTU613	1	-0.855963	0.375	Peripheral species	g__Helicobacter
46	OTU485	1	2.141	0.326794	Peripheral species	g__unclassified_p__Firmicutes					46	OTU510	2	-0.271875	0.493827	Peripheral species	g__UCG-002
47	OTU997	2	-0.610626	0.244898	Peripheral species	g__Prevotella					47	OTU327	2	-1.09441	0.74	Connector hubs	g__Lachnospiraceae_FCS020_group
48	OTU313	3	-1.53792	0.375	Peripheral species	g__Succinivibrio					48	OTU723	3	0.957666	0.647929	Connector hubs	g__Lactobacillus
49	OTU643	1	-0.0184097	0.437045	Peripheral species	g__Megasphaera					49	OTU633	2	-1.36859	0.444444	Peripheral species	g__Eubacterium_eligens_group
50	OTU167	3	-0.817159	0.197531	Peripheral species	g__Veillonella					50	OTU825	3	1.86723	0.553571	Peripheral species	g__Butyricimonas
51	OTU10	2	1.10398	0.582726	Peripheral species	g__Oxalobacter					51	OTU132	1	-0.0559172	0.617284	Peripheral species	g__norank_f__Atopobiaceae
52	OTU715	2	-0.3963	0.21875	Peripheral species	g__Prevotella					52	OTU293	1	1.9442	0.497778	Peripheral species	g__Prevotella
53	OTU687	3	-1.10546	0.54	Peripheral species	g__Anaerostipes					53	OTU812	2	-0.271875	0.48	Peripheral species	g__Streptococcus
54	OTU595	1	-0.0955315	0.234405	Peripheral species	g__Prevotellaceae_NK3B31_group					54	OTU869	1	-0.855963	0.375	Peripheral species	g__Prevotella
55	OTU686	1	-1.17524	0.244898	Peripheral species	g__unclassified_f__Lachnospiraceae					55	OTU485	3	-0.634071	0.719723	Connector hubs	g__unclassified_p__Firmicutes
56	OTU712	1	-0.635384	0.526077	Peripheral species	g__Lactobacillus					56	OTU997	2	0.00230403	0.663265	Connector hubs	g__Prevotella
57	OTU114	1	-0.943872	0.461538	Peripheral species	g__Parabacteroides					57	OTU313	1	0.344106	0.759003	Connector hubs	g__Succinivibrio
58	OTU406	3	-1.10546	0.375	Peripheral species	g__Subdoligranulum					58	OTU643	3	-0.634071	0.444444	Peripheral species	g__Megasphaera
59	OTU481	1	-1.25236	0.53125	Peripheral species	g__Lachnospiraceae_ND3007_group					59	OTU167	1	-0.855963	0.375	Peripheral species	g__Veillonella
60	OTU252	3	-0.384701	0.577883	Peripheral species	g__norank_f__Erysipelotrichaceae					60	OTU595	3	0.275493	0	Peripheral species	g__Prevotellaceae_NK3B31_group
61	OTU341	3	0.191908	0.475207	Peripheral species	g__Blautia					61	OTU686	7	1.11803	0	Peripheral species	g__unclassified_f__Lachnospiraceae
62	OTU908	3	-0.240549	0.40625	Peripheral species	g__norank_f__norank_o__Clostridia_UCG-014					62	OTU712	2	-0.271875	0.518519	Peripheral species	g__Lactobacillus
63	OTU166	3	0.480213	0.385633	Peripheral species	g__unclassified_p__Firmicutes					63	OTU114	2	-1.36859	0.5	Peripheral species	g__Parabacteroides
64	OTU589	1	-0.404019	0.609734	Peripheral species	g__Prevotella					64	OTU527	1	-0.45594	0.765625	Connector hubs	g__Defluviitaleaceae_UCG-011
65	OTU506	2	-0.610626	0.444444	Peripheral species	g__Oscillospira					65	OTU406	3	-1.08885	0.59375	Peripheral species	g__Subdoligranulum
66	OTU882	3	-0.673006	0.31405	Peripheral species	g__Marvinbryantia					66	OTU481	3	-1.08885	0.571429	Peripheral species	g__Lachnospiraceae_ND3007_group
67	OTU195	3	0.768518	0.235537	Peripheral species	g__Lachnospiraceae_UCG-001					67	OTU252	3	-0.40668	0.42	Peripheral species	g__norank_f__Erysipelotrichaceae
68	OTU174	3	-0.817159	0.429752	Peripheral species	g__UCG-009					68	OTU341	1	-1.25599	0.64	Connector hubs	g__Blautia
69	OTU92	3	-1.39377	0.32	Peripheral species	g__norank_f__norank_o__Clostridia_UCG-014					69	OTU908	2	-1.36859	0.444444	Peripheral species	g__norank_f__norank_o__Clostridia_UCG-014
70	OTU321	3	-0.528854	0	Peripheral species	g__Butyricicoccus					70	OTU166	1	0.344106	0.493827	Peripheral species	g__unclassified_p__Firmicutes
71	OTU963	1	1.52403	0	Peripheral species	g__Prevotellaceae_NK3B31_group					71	OTU589	4	-0.374464	0.197531	Peripheral species	g__Prevotella
72	OTU676	3	0.191908	0.117188	Peripheral species	g__Butyrivibrio					72	OTU270	3	1.18506	0.465	Peripheral species	g__norank_f__Peptococcaceae
73	OTU357	3	-0.0963964	0.304688	Peripheral species	g__Prevotella					73	OTU506	4	-0.925146	0	Peripheral species	g__Oscillospira
74	OTU315	2	-1.46793	0.625	Connector hubs	g__unclassified_f__Selenomonadaceae					74	OTU882	4	-0.558025	0.37037	Peripheral species	g__Marvinbryantia
75	OTU462	1	-1.48372	0.5	Peripheral species	g__norank_f__Erysipelotrichaceae					75	OTU195	4	-1.29227	0.375	Peripheral species	g__Lachnospiraceae_UCG-001
76	OTU325	3	-0.673006	0.585	Peripheral species	g__Negativibacillus					76	OTU174	4	-0.374464	0.429752	Peripheral species	g__UCG-009
77	OTU33	1	1.21554	0.176086	Peripheral species	g__UCG-002					77	OTU92	4	-0.741585	0.561224	Peripheral species	g__norank_f__norank_o__Clostridia_UCG-014
78	OTU310	3	0.047756	0.21875	Peripheral species	g__norank_f__norank_o__Clostridia_UCG-014					78	OTU321	4	2.19539	0.15625	Peripheral species	g__Butyricicoccus
79	OTU536	1	-1.09812	0.46281	Peripheral species	g__norank_f__Ruminococcaceae					79	OTU548	4	-0.00734243	0.390533	Peripheral species	g__norank_f__Eubacterium_coprostanoligenes_group
80	OTU512	2	1.74696	0.255	Peripheral species	g__norank_f__norank_o__Bradymonadales					80	OTU963	4	-0.741585	0	Peripheral species	g__Prevotellaceae_NK3B31_group
81	OTU602	2	-0.824951	0.58	Peripheral species	g__Lachnospiraceae_NK4A136_group					81	OTU676	6	-0.774597	0.722222	Connector hubs	g__Butyrivibrio
82	OTU630	1	-0.635384	0.432133	Peripheral species	g__Lachnospiraceae_NK4A136_group					82	OTU357	2	-1.36859	0.64	Connector hubs	g__Prevotella
83	OTU817	3	1.05682	0	Peripheral species	g__unclassified_f__Prevotellaceae					83	OTU315	3	2.77679	0.681213	Network hubs	g__unclassified_f__Selenomonadaceae
84	OTU261	1	-0.558262	0.445	Peripheral species	g__Mitsuokella					84	OTU462	4	-0.374464	0.617188	Peripheral species	g__norank_f__Erysipelotrichaceae
85	OTU886	3	-0.384701	0.417778	Peripheral species	g__UCG-003					85	OTU325	1	-0.0559172	0.677686	Connector hubs	g__Negativibacillus
86	OTU929	3	-0.817159	0.429752	Peripheral species	g__Ruminococcus					86	OTU33	2	1.92156	0.409972	Peripheral species	g__UCG-002
87	OTU922	3	-0.817159	0.554688	Peripheral species	g__unclassified_k__norank_d__Bacteria					87	OTU310	4	-0.374464	0.648438	Connector hubs	g__norank_f__norank_o__Clostridia_UCG-014
88	OTU408	3	0.768518	0.569204	Peripheral species	g__Roseburia					88	OTU536	4	0.359779	0.515	Peripheral species	g__norank_f__Ruminococcaceae
89	OTU264	3	-0.528854	0.35503	Peripheral species	g__Prevotella					89	OTU859	2	-1.09441	0.653061	Connector hubs	g__norank_f__Peptococcaceae
90	OTU110	3	0.191908	0.207612	Peripheral species	g__norank_f__Prevotellaceae					90	OTU512	4	-0.741585	0.595041	Peripheral species	g__norank_f__norank_o__Bradymonadales
91	OTU584	3	-0.673006	0.18	Peripheral species	g__Faecalibacterium					91	OTU602	4	0.359779	0.398438	Peripheral species	g__Lachnospiraceae_NK4A136_group
92	OTU867	3	-0.528854	0.539062	Peripheral species	g__Prevotella					92	OTU630	3	1.41245	0.214533	Peripheral species	g__Lachnospiraceae_NK4A136_group
93	OTU367	2	-0.610626	0.54	Peripheral species	g__Agathobacter					93	OTU99	4	-0.190903	0.473373	Peripheral species	g__Prevotellaceae_NK3B31_group
94	OTU458	1	1.4469	0	Peripheral species	g__Oscillibacter					94	OTU817	3	0.730275	0.142012	Peripheral species	g__unclassified_f__Prevotellaceae
95	OTU907	1	0.521443	0.368827	Peripheral species	g__Prevotella					95	OTU261	2	2.46991	0.565158	Peripheral species	g__Mitsuokella
96	OTU797	1	-0.712506	0.498615	Peripheral species	g__unclassified_c__Clostridia					96	OTU886	1	-0.45594	0.5	Peripheral species	g__UCG-003
97	OTU12	2	0.461002	0.6208	Connector hubs	g__norank_f__norank_o__RF39					97	OTU929	3	-1.08885	0.625	Connector hubs	g__Ruminococcus
98	OTU890	3	1.34513	0.1504	Peripheral species	g__unclassified_f__Ruminococcaceae					98	OTU922	2	2.74409	0.188366	Module hubs	g__unclassified_k__norank_d__Bacteria
99	OTU581	1	-0.326897	0.404537	Peripheral species	g__Family_XIII_AD3011_group					99	OTU408	2	1.92156	0.290657	Peripheral species	g__Roseburia
100	OTU906	1	-0.712506	0.444444	Peripheral species	g__norank_f__Ruminococcaceae					100	OTU263	4	1.09402	0.394558	Peripheral species	g__unclassified_p__Firmicutes
101	OTU877	3	0.912671	0.411523	Peripheral species	g__Prevotella					101	OTU264	2	-0.820233	0.571429	Peripheral species	g__Prevotella
102	OTU998	3	-0.384701	0	Peripheral species	g__Prevotella					102	OTU110	3	-1.08885	0.65625	Connector hubs	g__norank_f__Prevotellaceae
103	OTU228	1	2.21812	0.0747041	Peripheral species	g__UCG-009					103	OTU584	1	-1.25599	0.444444	Peripheral species	g__Faecalibacterium
104	OTU2	2	-1.46793	0.5	Peripheral species	g__unclassified_f__Lachnospiraceae					104	OTU867	3	-0.179289	0.636678	Connector hubs	g__Prevotella
105	OTU356	1	0.984174	0.104938	Peripheral species	g__Fusicatenibacter					105	OTU367	4	0.359779	0.337778	Peripheral species	g__Agathobacter
106	OTU591	2	-0.181975	0.486111	Peripheral species	g__Treponema					106	OTU398	2	0.276483	0.64	Connector hubs	g__unclassified_p__Firmicutes
107	OTU420	3	0.191908	0.408163	Peripheral species	g__Streptococcus					107	OTU458	4	1.46114	0.099723	Peripheral species	g__Oscillibacter
108	OTU149	1	1.52403	0.562907	Peripheral species	g__Lactobacillus					108	OTU907	4	-1.29227	0	Peripheral species	g__Prevotella
109	OTU899	3	0.912671	0.234405	Peripheral species	g__Prevotellaceae_NK3B31_group					109	OTU298	2	2.74409	0.465278	Module hubs	g__Phascolarctobacterium
110	OTU329	2	2.38993	0.577959	Peripheral species	g__norank_f__norank_o__Clostridia_UCG-014					110	OTU571	1	1.14415	0.697531	Connector hubs	g__Prevotella
111	OTU229	1	-0.712506	0.442907	Peripheral species	g__Prevotella					111	OTU797	4	-0.374464	0.6759	Connector hubs	g__unclassified_c__Clostridia
112	OTU247	1	-0.172653	0.411243	Peripheral species	g__Christensenellaceae_R-7_group					112	OTU890	4	0.910461	0.5472	Peripheral species	g__unclassified_f__Ruminococcaceae
113	OTU358	1	-0.943872	0.631579	Connector hubs	g__Intestinimonas					113	OTU581	2	0.00230403	0.48	Peripheral species	g__Family_XIII_AD3011_group
114	OTU344	2	1.3183	0.207612	Peripheral species	g__norank_f__norank_o__Gastranaerophilales					114	OTU906	2	0.00230403	0.42	Peripheral species	g__norank_f__Ruminococcaceae
115	OTU384	3	1.77759	0.0713306	Peripheral species	g__unclassified_f__Prevotellaceae					115	OTU877	3	-1.54364	0.64	Connector hubs	g__Prevotella
116	OTU386	1	0.0587121	0.578567	Peripheral species	g__unclassified_f__Prevotellaceae					116	OTU998	1	-0.0559172	0.617284	Peripheral species	g__Prevotella
117	OTU436	1	-0.0184097	0.42	Peripheral species	g__Family_XIII_AD3011_group					117	OTU228	3	0.730275	0.526077	Peripheral species	g__UCG-009
118	OTU870	3	1.77759	0	Peripheral species	g__norank_f__Prevotellaceae					118	OTU2	3	0.0481019	0.31405	Peripheral species	g__unclassified_f__Lachnospiraceae
119	OTU397	2	0.032351	0.48	Peripheral species	g__UCG-005					119	OTU356	1	-0.0559172	0.53125	Peripheral species	g__Fusicatenibacter
120	OTU647	1	-0.481141	0.34903	Peripheral species	g__Anaerostipes					120	OTU591	2	-0.820233	0.32	Peripheral species	g__Treponema
121	OTU314	1	-1.48372	0	Peripheral species	g__Blautia					121	OTU420	1	2.34422	0.476562	Peripheral species	g__Streptococcus
122	OTU833	3	-1.10546	0.561983	Peripheral species	g__norank_f__Muribaculaceae					122	OTU899	4	-0.374464	0.197531	Peripheral species	g__Prevotellaceae_NK3B31_group
123	OTU644	3	0.047756	0.124444	Peripheral species	g__Prevotella					123	OTU229	2	-0.820233	0.65625	Connector hubs	g__Prevotella
124	OTU646	1	-1.17524	0.244898	Peripheral species	g__Prevotella					124	OTU247	3	0.275493	0.611111	Peripheral species	g__Christensenellaceae_R-7_group
125	OTU601	3	0.912671	0.444444	Peripheral species	g__Colidextribacter					125	OTU358	1	-0.855963	0.375	Peripheral species	g__Intestinimonas
126	OTU567	3	-0.384701	0.595	Peripheral species	g__Ruminococcus					126	OTU1016	4	-1.47583	0.625	Connector hubs	g__Prevotella
127	OTU521	1	2.06388	0.0399833	Peripheral species	g__Terrisporobacter					127	OTU344	3	-0.40668	0	Peripheral species	g__norank_f__norank_o__Gastranaerophilales
128	OTU245	3	-0.240549	0.604444	Peripheral species	g__unclassified_f__Prevotellaceae					128	OTU384	1	-1.25599	0.444444	Peripheral species	g__unclassified_f__Prevotellaceae
129	OTU509	3	0.480213	0.193906	Peripheral species	g__Prevotella					129	OTU386	3	-1.08885	0.444444	Peripheral species	g__unclassified_f__Prevotellaceae
130	OTU950	3	0.191908	0.483471	Peripheral species	g__Lachnoclostridium					130	OTU436	3	0.0481019	0.485207	Peripheral species	g__Family_XIII_AD3011_group
131	OTU917	1	-0.635384	0.231111	Peripheral species	g__Campylobacter					131	OTU870	4	-0.925146	0.58	Peripheral species	g__norank_f__Prevotellaceae
132	OTU473	3	-0.528854	0.497778	Peripheral species	g__Marvinbryantia					132	OTU397	4	2.19539	0	Peripheral species	g__UCG-005
133	OTU416	1	1.67827	0.123819	Peripheral species	g__NK4A214_group					133	OTU647	4	0.359779	0.542936	Peripheral species	g__Anaerostipes
134	OTU525	3	-0.673006	0.642361	Connector hubs	g__unclassified_f__Eggerthellaceae					134	OTU314	3	-1.08885	0.5	Peripheral species	g__Blautia
135	OTU63	1	0.675687	0.254694	Peripheral species	g__Prevotellaceae_NK3B31_group					135	OTU833	3	0.957666	0.320312	Peripheral species	g__norank_f__Muribaculaceae
136	OTU1009	3	-0.817159	0.66	Connector hubs	g__Mucispirillum					136	OTU644	3	-0.634071	0.518519	Peripheral species	g__Prevotella
137	OTU1006	1	1.52403	0.222725	Peripheral species	g__norank_f__UCG-010					137	OTU646	3	1.63984	0.282548	Peripheral species	g__Prevotella
138	OTU281	1	-1.48372	0.444444	Peripheral species	g__Streptococcus					138	OTU601	1	-0.855963	0	Peripheral species	g__Colidextribacter
139	OTU445	1	-0.558262	0.5888	Peripheral species	g__Slackia					139	OTU521	3	0.730275	0.142012	Peripheral species	g__Terrisporobacter
140	OTU857	1	-0.789628	0.537037	Peripheral species	g__Megasphaera					140	OTU245	3	0.0481019	0.68	Connector hubs	g__unclassified_f__Prevotellaceae
141	OTU120	3	1.20098	0.2112	Peripheral species	g__Prevotella					141	OTU509	3	0.502884	0.554017	Peripheral species	g__Prevotella
142	OTU308	3	1.05682	0.40051	Peripheral species	g__norank_f__norank_o__Gastranaerophilales					142	OTU90	4	0.176218	0.512111	Peripheral species	g__Phascolarctobacterium
143	OTU665	1	-0.712506	0.255102	Peripheral species	g__Terrisporobacter					143	OTU950	1	1.14415	0.571429	Peripheral species	g__Lachnoclostridium
144	OTU923	1	-0.481141	0.453686	Peripheral species	g__Subdoligranulum					144	OTU917	3	-0.861462	0.408163	Peripheral species	g__Campylobacter
145	OTU728	1	-0.943872	0.18	Peripheral species	g__Eubacterium_ventriosum_group					145	OTU473	1	0.344106	0	Peripheral species	g__Marvinbryantia
146	OTU515	1	-0.86675	0.545	Peripheral species	g__Colidextribacter					146	OTU416	4	-0.190903	0.461538	Peripheral species	g__NK4A214_group
147	OTU541	3	-1.53792	0	Peripheral species	g__norank_f__norank_o__Gastranaerophilales					147	OTU63	3	-0.179289	0.32	Peripheral species	g__Prevotellaceae_NK3B31_group
148	OTU680	3	-0.0963964	0.471655	Peripheral species	g__norank_f__Eggerthellaceae					148	OTU1009	4	0.54334	0	Peripheral species	g__Mucispirillum
149	OTU956	2	-0.824951	0.277778	Peripheral species	g__Coprococcus					149	OTU1006	4	0.7269	0.21875	Peripheral species	g__norank_f__UCG-010
150	OTU430	3	-1.10546	0	Peripheral species	g__Rikenellaceae_RC9_gut_group					150	OTU281	1	-1.25599	0	Peripheral species	g__Streptococcus
151	OTU903	2	1.53263	0.110727	Peripheral species	g__unclassified_f__Lachnospiraceae					151	OTU445	1	0.744129	0.48	Peripheral species	g__Slackia
152	OTU974	1	1.21554	0.13875	Peripheral species	g__Lactobacillus					152	OTU857	3	0.957666	0.493075	Peripheral species	g__Megasphaera
153	OTU199	2	0.246677	0.165289	Peripheral species	g__Alloprevotella					153	OTU120	2	-0.546054	0.277778	Peripheral species	g__Prevotella
154	OTU926	1	1.29266	0.3808	Peripheral species	g__Sarcina					154	OTU665	3	-0.634071	0.493827	Peripheral species	g__Terrisporobacter
155	OTU508	2	-1.2536	0.375	Peripheral species	g__Prevotella					155	OTU923	1	-0.855963	0.666667	Connector hubs	g__Subdoligranulum
156	OTU203	1	-1.02099	0.5	Peripheral species	g__norank_f__UCG-010					156	OTU515	2	-0.546054	0.46875	Peripheral species	g__Colidextribacter
157	OTU274	3	0.191908	0.430839	Peripheral species	g__norank_f__Eubacterium_coprostanoligenes_group					157	OTU541	4	-0.558025	0.46	Peripheral species	g__norank_f__norank_o__Gastranaerophilales
158	OTU123	2	-1.2536	0.375	Peripheral species	g__Lachnospiraceae_NK4A136_group					158	OTU680	3	-0.40668	0.56	Peripheral species	g__norank_f__Eggerthellaceae
159	OTU382	2	0.032351	0.5	Peripheral species	g__Roseburia					159	OTU956	3	0.275493	0.378698	Peripheral species	g__Coprococcus
160	OTU366	3	-0.817159	0.396694	Peripheral species	g__unclassified_f__Lachnospiraceae					160	OTU430	6	0.258199	0.666667	Connector hubs	g__Rikenellaceae_RC9_gut_group
161	OTU497	1	-0.404019	0.468809	Peripheral species	g__Treponema					161	OTU903	2	-1.36859	0	Peripheral species	g__unclassified_f__Lachnospiraceae
162	OTU796	2	-1.46793	0.625	Connector hubs	g__Actinomyces					162	OTU974	3	0.730275	0	Peripheral species	g__Lactobacillus
163	OTU335	2	0.246677	0.35503	Peripheral species	g__UCG-008					163	OTU199	2	-0.820233	0.66	Connector hubs	g__Alloprevotella
164	OTU317	1	0.212956	0.142012	Peripheral species	g__Sarcina					164	OTU926	3	0.957666	0.24	Peripheral species	g__Sarcina
165	OTU182	3	-0.0963964	0.432133	Peripheral species	g__Anaerovibrio					165	OTU330	1	-0.855963	0	Peripheral species	g__norank_f__UCG-010
166	OTU598	2	-1.03928	0.64	Connector hubs	g__unclassified_f__Prevotellaceae					166	OTU508	4	0.7269	0.124444	Peripheral species	g__Prevotella
167	OTU346	2	1.10398	0.576923	Peripheral species	g__Alloprevotella					167	OTU203	2	-1.09441	0.75	Connector hubs	g__norank_f__UCG-010
168	OTU401	2	0.032351	0.581315	Peripheral species	g__norank_f__Muribaculaceae					168	OTU274	2	0.00230403	0.709877	Connector hubs	g__norank_f__Eubacterium_coprostanoligenes_group
169	OTU604	3	-0.961311	0.345679	Peripheral species	g__Bacteroides					169	OTU123	1	0.344106	0.54	Peripheral species	g__Lachnospiraceae_NK4A136_group
170	OTU419	2	-1.03928	0.64	Connector hubs	g__Family_XIII_AD3011_group					170	OTU213	3	-0.179289	0.705	Connector hubs	g__Ruminococcus
171	OTU106	2	-1.46793	0.48	Peripheral species	g__Alloprevotella					171	OTU382	2	-0.546054	0.677686	Connector hubs	g__Roseburia
172	OTU689	3	-0.528854	0.277778	Peripheral species	g__Holdemanella					172	OTU366	1	0.344106	0	Peripheral species	g__unclassified_f__Lachnospiraceae
173	OTU879	1	-0.558262	0.572917	Peripheral species	g__UCG-005					173	OTU497	4	2.37895	0	Peripheral species	g__Treponema
174	OTU227	3	-0.384701	0.152778	Peripheral species	g__unclassified_f__Lachnospiraceae					174	OTU317	3	1.63984	0.429752	Peripheral species	g__Sarcina
175	OTU168	2	0.461002	0.539683	Peripheral species	g__Mailhella					175	OTU182	2	0.00230403	0	Peripheral species	g__Anaerovibrio
176	OTU352	1	-1.02099	0	Peripheral species	g__Blautia					176	OTU598	3	-0.634071	0.595041	Peripheral species	g__unclassified_f__Prevotellaceae
177	OTU667	3	-1.24962	0	Peripheral species	g__Anaerostipes					177	OTU346	2	0.550662	0.426036	Peripheral species	g__Alloprevotella
178	OTU696	2	1.10398	0.572917	Peripheral species	g__Prevotella					178	OTU401	1	-0.45594	0.571429	Peripheral species	g__norank_f__Muribaculaceae
179	OTU363	1	-0.481141	0.290123	Peripheral species	g__Eubacterium_xylanophilum_group					179	OTU419	2	1.09902	0.532872	Peripheral species	g__Family_XIII_AD3011_group
180	OTU324	1	0.82993	0.0587695	Peripheral species	g__Clostridium_sensu_stricto_1					180	OTU689	1	-1.25599	0.444444	Peripheral species	g__Holdemanella
181	OTU991	1	-0.635384	0.481994	Peripheral species	g__norank_f__norank_o__Gastranaerophilales					181	OTU738	4	-0.558025	0.37037	Peripheral species	g__Prevotellaceae_NK3B31_group
182	OTU188	1	-0.404019	0.32	Peripheral species	g__Anaerovibrio					182	OTU879	2	-0.546054	0.567901	Peripheral species	g__UCG-005
183	OTU777	2	0.675328	0.255102	Peripheral species	g__unclassified_f__Lachnospiraceae					183	OTU227	4	-0.00734243	0.444444	Peripheral species	g__unclassified_f__Lachnospiraceae
184	OTU111	3	1.20098	0.2176	Peripheral species	g__Prevotella					184	OTU168	2	0.00230403	0.739229	Connector hubs	g__Mailhella
185	OTU348	3	2.06589	0.174818	Peripheral species	g__norank_f__norank_o__Clostridia_UCG-014					185	OTU352	2	-0.820233	0.601562	Peripheral species	g__Blautia
186	OTU1011	2	-0.610626	0.493827	Peripheral species	g__Prevotella					186	OTU667	2	-1.09441	0.375	Peripheral species	g__Anaerostipes
187	OTU747	1	-0.635384	0.438272	Peripheral species	g__Catenisphaera					187	OTU696	2	1.3732	0.255102	Peripheral species	g__Prevotella
188	OTU396	1	-0.326897	0.572664	Peripheral species	g__Prevotella					188	OTU363	1	-0.45594	0.72	Connector hubs	g__Eubacterium_xylanophilum_group
189	OTU605	1	-0.86675	0.378698	Peripheral species	g__Prevotella					189	OTU338	1	-0.45594	0.739669	Connector hubs	g__Bifidobacterium
190	OTU450	1	1.60115	0.341759	Peripheral species	g__Family_XIII_AD3011_group					190	OTU324	4	-0.558025	0.554688	Peripheral species	g__Clostridium_sensu_stricto_1
191	OTU173	3	0.047756	0.409972	Peripheral species	g__unclassified_f__Lachnospiraceae					191	OTU188	2	-0.271875	0	Peripheral species	g__Anaerovibrio
192	OTU232	3	0.912671	0.165289	Peripheral species	g__unclassified_k__norank_d__Bacteria					192	OTU777	1	-0.45594	0.666667	Connector hubs	g__unclassified_f__Lachnospiraceae
193	OTU431	1	-1.09812	0.512397	Peripheral species	g__dgA-11_gut_group					193	OTU111	3	-0.861462	0.615385	Peripheral species	g__Prevotella
194	OTU518	1	0.907052	0	Peripheral species	g__Oscillibacter					194	OTU348	2	0.550662	0	Peripheral species	g__norank_f__norank_o__Clostridia_UCG-014
195	OTU318	3	-1.53792	0	Peripheral species	g__Catenibacterium					195	OTU1011	2	1.09902	0.539792	Peripheral species	g__Prevotella
196	OTU372	2	-1.03928	0.58	Peripheral species	g__Rikenellaceae_RC9_gut_group					196	OTU747	4	-0.558025	0	Peripheral species	g__Catenisphaera
197	OTU303	3	-0.528854	0	Peripheral species	g__Ruminococcus					197	OTU396	1	0.744129	0.42	Peripheral species	g__Prevotella
198	OTU101	3	-0.673006	0.426036	Peripheral species	g__norank_f__Prevotellaceae					198	OTU605	4	1.27758	0	Peripheral species	g__Prevotella
199	OTU446	1	-1.09812	0.497778	Peripheral species	g__norank_f__norank_o__Clostridia_UCG-014					199	OTU985	2	1.64738	0.593573	Peripheral species	g__Ruminococcus
200	OTU359	3	0.768518	0.458162	Peripheral species	g__Mitsuokella					200	OTU450	4	-0.190903	0.461538	Peripheral species	g__Family_XIII_AD3011_group
201	OTU694	1	0.135834	0.397503	Peripheral species	g__Family_XIII_AD3011_group					201	OTU173	2	0.276483	0.34	Peripheral species	g__unclassified_f__Lachnospiraceae
202	OTU72	2	0.246677	0.438776	Peripheral species	g__Prevotellaceae_NK3B31_group					202	OTU232	1	-0.0559172	0.62	Peripheral species	g__unclassified_k__norank_d__Bacteria
203	OTU909	1	-0.712506	0.444444	Peripheral species	g__Prevotella					203	OTU744	4	-0.558025	0.601562	Peripheral species	g__Anaerovibrio
204	OTU403	2	-1.46793	0.625	Connector hubs	g__norank_f__Ruminococcaceae					204	OTU431	3	0.957666	0.432133	Peripheral species	g__dgA-11_gut_group
205	OTU849	2	1.53263	0.571429	Peripheral species	g__Prevotella					205	OTU518	4	1.6447	0.243802	Peripheral species	g__Oscillibacter
206	OTU421	1	0.752808	0.24537	Peripheral species	g__Terrisporobacter					206	OTU318	2	0.550662	0.375	Peripheral species	g__Catenibacterium
207	OTU208	1	1.90964	0.0416478	Peripheral species	g__Rikenellaceae_RC9_gut_group					207	OTU611	4	-0.558025	0.639053	Connector hubs	g__Actinobacillus
208	OTU766	1	-0.558262	0.551985	Peripheral species	g__Erysipelotrichaceae_UCG-003					208	OTU372	3	0.0481019	0.426036	Peripheral species	g__Rikenellaceae_RC9_gut_group
209	OTU200	1	0.907052	0.234072	Peripheral species	g__Rikenellaceae_RC9_gut_group					209	OTU303	4	-0.925146	0.408163	Peripheral species	g__Ruminococcus
210	OTU946	2	1.53263	0.661511	Connector hubs	g__Eubacterium_brachy_group					210	OTU101	5	-0.454369	0.625	Connector hubs	g__norank_f__Prevotellaceae
211	OTU507	1	-0.86675	0.53125	Peripheral species	g__norank_f__Christensenellaceae					211	OTU412	4	-0.741585	0.40625	Peripheral species	g__Christensenellaceae_R-7_group
212	OTU405	3	-0.0963964	0.559028	Peripheral species	g__norank_f__UCG-010					212	OTU446	2	-1.09441	0.375	Peripheral species	g__norank_f__norank_o__Clostridia_UCG-014
213	OTU955	1	-0.0955315	0.475624	Peripheral species	g__norank_f__norank_o__Clostridia_UCG-014					213	OTU359	2	0.824841	0	Peripheral species	g__Mitsuokella
214	OTU789	1	-0.404019	0.544379	Peripheral species	g__norank_f__norank_o__Clostridia_vadinBB60_group					214	OTU72	4	-0.190903	0.461538	Peripheral species	g__Prevotellaceae_NK3B31_group
215	OTU881	2	1.96128	0.244898	Peripheral species	g__Oscillospira					215	OTU909	3	0.0481019	0.18	Peripheral species	g__Prevotella
216	OTU284	1	-0.558262	0.662722	Connector hubs	g__Parabacteroides					216	OTU403	2	0.550662	0.402778	Peripheral species	g__norank_f__Ruminococcaceae
217	OTU636	3	0.480213	0.376033	Peripheral species	g__Alloprevotella					217	OTU849	2	-0.271875	0.674556	Connector hubs	g__Prevotella
218	OTU454	2	-0.610626	0.54	Peripheral species	g__Mitsuokella					218	OTU421	2	-0.820233	0.5	Peripheral species	g__Terrisporobacter
219	OTU442	1	-0.249775	0.185	Peripheral species	g__Rikenellaceae_RC9_gut_group					219	OTU200	4	0.359779	0.255102	Peripheral species	g__Rikenellaceae_RC9_gut_group
220	OTU978	2	-0.610626	0.595041	Peripheral species	g__Alloprevotella					220	OTU946	1	0.344106	0.40625	Peripheral species	g__Eubacterium_brachy_group
221	OTU456	1	2.52661	0.41809	Module hubs	g__Lactobacillus					221	OTU507	2	-0.271875	0.375	Peripheral species	g__norank_f__Christensenellaceae
222	OTU501	3	-0.528854	0.536862	Peripheral species	g__NK4A214_group					222	OTU892	6	1.29099	0.768166	Connector hubs	g__UCG-005
223	OTU239	1	1.75539	0.27145	Peripheral species	g__Lactobacillus					223	OTU955	1	0.344106	0.663265	Connector hubs	g__norank_f__norank_o__Clostridia_UCG-014
224	OTU516	1	-0.943872	0.18	Peripheral species	g__unclassified_f__Lachnospiraceae					224	OTU789	6	0.258199	0	Peripheral species	g__norank_f__norank_o__Clostridia_vadinBB60_group
225	OTU683	3	0.047756	0.345679	Peripheral species	g__Succinivibrio					225	OTU881	2	-0.546054	0.733728	Connector hubs	g__Oscillospira
226	OTU354	2	-0.824951	0.631111	Connector hubs	g__unclassified_f__Oscillospiraceae					226	OTU284	2	0.550662	0.485207	Peripheral species	g__Parabacteroides
227	OTU927	1	1.4469	0.1298	Peripheral species	g__norank_f__norank_o__RF39					227	OTU636	2	-0.271875	0.444444	Peripheral species	g__Alloprevotella
228	OTU981	3	-1.24962	0.277778	Peripheral species	g__Lactobacillus					228	OTU454	2	0.00230403	0.648889	Connector hubs	g__Mitsuokella
229	OTU422	3	-1.24962	0.5	Peripheral species	g__Subdoligranulum					229	OTU517	3	-0.861462	0.617284	Peripheral species	g__unclassified_f__Ruminococcaceae
230	OTU319	2	0.246677	0.655612	Connector hubs	g__Eubacterium_ventriosum_group					230	OTU442	3	3.00418	0.2176	Module hubs	g__Rikenellaceae_RC9_gut_group
231	OTU255	1	0.521443	0.336327	Peripheral species	g__Prevotella					231	OTU978	3	-0.634071	0.244898	Peripheral species	g__Alloprevotella
232	OTU524	2	-0.181975	0.473373	Peripheral species	g__Eubacterium_nodatum_group					232	OTU555	2	0.276483	0.641975	Connector hubs	g__Prevotella
233	OTU402	1	-0.558262	0.364198	Peripheral species	g__Oscillibacter					233	OTU501	4	1.09402	0.345	Peripheral species	g__NK4A214_group
234	OTU387	3	-0.240549	0.142012	Peripheral species	g__Prevotella					234	OTU239	4	-0.190903	0.727273	Connector hubs	g__Lactobacillus
235	OTU807	1	0.135834	0.263374	Peripheral species	g__norank_f__Ruminococcaceae					235	OTU516	3	-0.40668	0.684444	Connector hubs	g__unclassified_f__Lachnospiraceae
236	OTU85	2	0.032351	0.520408	Peripheral species	g__unclassified_o__Veillonellales-Selenomonadales					236	OTU683	3	1.41245	0.117188	Peripheral species	g__Succinivibrio
237	OTU992	2	-1.46793	0.48	Peripheral species	g__Lachnospiraceae_FCS020_group					237	OTU354	5	-1.07913	0.75	Connector hubs	g__unclassified_f__Oscillospiraceae
238	OTU148	1	-0.481141	0.496528	Peripheral species	g__UCG-004					238	OTU927	3	0.730275	0.244898	Peripheral species	g__norank_f__norank_o__RF39
239	OTU749	1	-0.172653	0.298677	Peripheral species	g__Christensenellaceae_R-7_group					239	OTU422	7	1.11803	0.375	Peripheral species	g__Subdoligranulum
240	OTU635	2	0.032351	0.18	Peripheral species	g__Prevotellaceae_UCG-003					240	OTU319	1	-0.45594	0.571429	Peripheral species	g__Eubacterium_ventriosum_group
241	OTU588	2	1.74696	0.571166	Peripheral species	g__Christensenellaceae_R-7_group					241	OTU255	3	-1.31624	0.653061	Connector hubs	g__Prevotella
242	OTU477	3	-0.240549	0.495868	Peripheral species	g__unclassified_f__Lachnospiraceae					242	OTU524	3	0.957666	0.53125	Peripheral species	g__Eubacterium_nodatum_group
243	OTU632	3	1.05682	0.15879	Peripheral species	g__unclassified_f__Lachnospiraceae					243	OTU402	4	1.09402	0.335	Peripheral species	g__Oscillibacter
244	OTU733	3	-0.0963964	0.505	Peripheral species	g__unclassified_f__Lachnospiraceae					244	OTU387	1	1.54418	0.18	Peripheral species	g__Prevotella
245	OTU287	1	-0.86675	0.497778	Peripheral species	g__Prevotella					245	OTU807	2	1.64738	0.481994	Peripheral species	g__norank_f__Ruminococcaceae
246	OTU283	1	0.82993	0.35931	Peripheral species	g__Prevotella					246	OTU85	4	-0.190903	0.657439	Connector hubs	g__unclassified_o__Veillonellales-Selenomonadales
247	OTU650	1	-1.32948	0.59375	Peripheral species	g__Subdoligranulum					247	OTU992	5	-1.07913	0.666667	Connector hubs	g__Lachnospiraceae_FCS020_group
248	OTU460	3	0.624366	0.31405	Peripheral species	g__Prevotellaceae_NK3B31_group					248	OTU148	4	-0.190903	0.701389	Connector hubs	g__UCG-004
249	OTU86	3	0.480213	0.326531	Peripheral species	g__Bacteroides_pectinophilus_group					249	OTU343	2	0.824841	0.662132	Connector hubs	g__Defluviitaleaceae_UCG-011
250	OTU575	3	1.63343	0.367309	Peripheral species	g__unclassified_f__Lachnospiraceae					250	OTU635	4	-0.374464	0.631111	Connector hubs	g__Prevotellaceae_UCG-003
251	OTU17	1	0.598565	0.356465	Peripheral species	g__Christensenellaceae_R-7_group					251	OTU224	4	-0.190903	0.643599	Connector hubs	g__Prevotella
252	OTU482	1	1.36978	0.31684	Peripheral species	g__Sarcina					252	OTU477	2	-0.820233	0.444444	Peripheral species	g__unclassified_f__Lachnospiraceae
253	OTU893	3	-0.961311	0.561224	Peripheral species	g__unclassified_f__Lachnospiraceae					253	OTU632	2	-1.64277	0.444444	Peripheral species	g__unclassified_f__Lachnospiraceae
254	OTU884	1	-0.86675	0.542936	Peripheral species	g__Schwartzia					254	OTU55	4	0.176218	0.689349	Connector hubs	g__Ruminococcus
255	OTU413	1	-1.32948	0.444444	Peripheral species	g__Anaerovibrio					255	OTU287	3	-0.861462	0.66	Connector hubs	g__Prevotella
256	OTU819	3	-0.673006	0.602076	Peripheral species	g__Alloprevotella					256	OTU464	5	0.795147	0.691358	Connector hubs	g__Alloprevotella
257	OTU988	1	-0.249775	0.574402	Peripheral species	g__Desulfovibrio					257	OTU283	4	-0.741585	0.58	Peripheral species	g__Prevotella
258	OTU432	1	1.52403	0.0886966	Peripheral species	g__NK4A214_group					258	OTU650	4	-1.10871	0.5	Peripheral species	g__Subdoligranulum
259	OTU623	1	-0.789628	0.565	Peripheral species	g__Prevotellaceae_NK3B31_group					259	OTU460	1	-0.0559172	0.62	Peripheral species	g__Prevotellaceae_NK3B31_group
260	OTU574	1	0.444321	0.344291	Peripheral species	g__unclassified_o__Oscillospirales					260	OTU718	2	1.09902	0.272189	Peripheral species	g__norank_f__norank_o__RF39
261	OTU697	1	-0.86675	0.408163	Peripheral species	g__norank_f__Muribaculaceae					261	OTU575	1	-0.855963	0.48	Peripheral species	g__unclassified_f__Lachnospiraceae
262	OTU256	2	0.461002	0.645408	Connector hubs	g__norank_f__Butyricicoccaceae					262	OTU482	1	3.94431	0.34903	Module hubs	g__Sarcina
263	OTU856	1	-0.326897	0.104938	Peripheral species	g__Lactobacillus					263	OTU893	4	-0.558025	0.635802	Connector hubs	g__unclassified_f__Lachnospiraceae
264	OTU35	1	0.212956	0.197531	Peripheral species	g__norank_f__UCG-010					264	OTU810	4	-0.558025	0.632812	Connector hubs	g__norank_f__Ruminococcaceae
265	OTU364	2	-0.610626	0.6464	Connector hubs	g__Erysipelotrichaceae_UCG-006					265	OTU884	1	0.344106	0.244898	Peripheral species	g__Schwartzia
266	OTU600	1	-0.943872	0.585938	Peripheral species	g__Rikenellaceae_RC9_gut_group					266	OTU413	1	1.14415	0.429752	Peripheral species	g__Anaerovibrio
267	OTU202	3	2.06589	0.511605	Peripheral species	g__Prevotella					267	OTU819	1	-1.25599	0.734694	Connector hubs	g__Alloprevotella
268	OTU976	1	0.82993	0.352171	Peripheral species	g__unclassified_c__Bacteroidia					268	OTU988	3	-0.861462	0.677686	Connector hubs	g__Desulfovibrio
269	OTU627	3	1.20098	0.412071	Peripheral species	g__Ruminococcus_torques_group					269	OTU432	2	-0.546054	0.680556	Connector hubs	g__NK4A214_group
270	OTU108	1	-0.86675	0.493827	Peripheral species	g__Prevotella					270	OTU1015	3	-0.634071	0.639053	Connector hubs	g__Desulfovibrio
271	OTU520	1	-1.02099	0.32	Peripheral species	g__Blautia					271	OTU623	1	1.54418	0.530612	Peripheral species	g__Prevotellaceae_NK3B31_group
272	OTU921	1	0.135834	0	Peripheral species	g__Lactobacillus					272	OTU574	6	0.258199	0.65625	Connector hubs	g__unclassified_o__Oscillospirales
273	OTU410	1	1.29266	0.176871	Peripheral species	g__Candidatus_Soleaferrea					273	OTU697	4	2.56251	0.382934	Module hubs	g__norank_f__Muribaculaceae
274	OTU452	3	-0.961311	0.622449	Connector hubs	g__Prevotella					274	OTU256	2	2.19574	0.495868	Peripheral species	g__norank_f__Butyricicoccaceae
275	OTU933	3	-0.240549	0.244898	Peripheral species	g__unclassified_c__Clostridia					275	OTU856	3	0.275493	0	Peripheral species	g__Lactobacillus
276	OTU217	3	-0.0963964	0	Peripheral species	g__Family_XIII_UCG-001					276	OTU681	1	0.344106	0.375	Peripheral species	g__Alloprevotella
277	OTU737	2	0.461002	0.495	Peripheral species	g__norank_f__Eubacterium_coprostanoligenes_group					277	OTU608	2	0.00230403	0.679688	Connector hubs	g__Christensenellaceae_R-7_group
278	OTU254	2	0.461002	0.623967	Connector hubs	g__Prevotella					278	OTU364	4	-0.00734243	0.680272	Connector hubs	g__Erysipelotrichaceae_UCG-006
279	OTU651	1	0.212956	0.429752	Peripheral species	g__Megasphaera					279	OTU627	3	-1.08885	0.74	Connector hubs	g__Ruminococcus_torques_group
280	OTU711	1	2.60373	0.277778	Module hubs	g__Megasphaera					280	OTU108	4	0.359779	0.142012	Peripheral species	g__Prevotella
281	OTU717	3	-1.24962	0.46875	Peripheral species	g__Megasphaera					281	OTU520	1	-0.0559172	0.62	Peripheral species	g__Blautia
282	OTU328	1	1.21554	0.14125	Peripheral species	g__UCG-009					282	OTU921	3	-0.40668	0.21875	Peripheral species	g__Lactobacillus
283	OTU631	2	0.032351	0.426036	Peripheral species	g__Ruminococcus					283	OTU452	2	0.824841	0.277778	Peripheral species	g__Prevotella
284	OTU587	3	-0.817159	0.641975	Connector hubs	g__Prevotella					284	OTU933	2	-1.09441	0.611111	Peripheral species	g__unclassified_c__Clostridia
285	OTU426	3	-1.24962	0.277778	Peripheral species	g__unclassified_f__Lachnospiraceae					285	OTU276	3	1.63984	0.197531	Peripheral species	g__Bacteroides
286	OTU628	2	-1.03928	0.641975	Connector hubs	g__Fournierella					286	OTU217	2	0.550662	0.426036	Peripheral species	g__Family_XIII_UCG-001
287	OTU662	3	-0.528854	0.378698	Peripheral species	g__norank_f__norank_o__Chloroplast					287	OTU737	2	-1.09441	0.611111	Peripheral species	g__norank_f__Eubacterium_coprostanoligenes_group
288	OTU169	3	1.34513	0.612603	Peripheral species	g__Lactobacillus					288	OTU254	1	-1.25599	0.5	Peripheral species	g__Prevotella
289	OTU474	3	0.336061	0.417355	Peripheral species	g__Ruminococcus					289	OTU651	1	1.54418	0.530612	Peripheral species	g__Megasphaera
290	OTU939	1	-0.0955315	0.0907029	Peripheral species	g__UCG-008					290	OTU711	3	1.86723	0.104938	Peripheral species	g__Megasphaera
291	OTU197	1	-0.943872	0.5	Peripheral species	g__Mailhella					291	OTU717	3	-1.08885	0.32	Peripheral species	g__Megasphaera
292	OTU559	1	0.367199	0.447368	Peripheral species	g__norank_f__Muribaculaceae					292	OTU328	4	-0.558025	0.653061	Connector hubs	g__UCG-009
293	OTU178	2	0.246677	0.598338	Peripheral species	g__unclassified_o__Veillonellales-Selenomonadales					293	OTU631	1	-1.25599	0.722222	Connector hubs	g__Ruminococcus
294	OTU471	3	0.480213	0.188366	Peripheral species	g__unclassified_f__Prevotellaceae					294	OTU587	4	2.37895	0.0798611	Peripheral species	g__Prevotella
295	OTU526	3	0.912671	0.3392	Peripheral species	g__Lachnoclostridium					295	OTU609	5	1.4199	0.737778	Connector hubs	g__Sphaerochaeta
296	OTU721	2	0.032351	0.570312	Peripheral species	g__NK4A214_group					296	OTU426	2	0.824841	0.291667	Peripheral species	g__unclassified_f__Lachnospiraceae
297	OTU201	1	0.521443	0.368152	Peripheral species	g__Sphaerochaeta					297	OTU628	1	-0.45594	0.571429	Peripheral species	g__Fournierella
298	OTU767	1	-1.17524	0.56	Peripheral species	g__unclassified_f__Lachnospiraceae					298	OTU662	2	0.276483	0.581633	Peripheral species	g__norank_f__norank_o__Chloroplast
299	OTU472	3	-0.0963964	0	Peripheral species	g__Prevotellaceae_NK3B31_group					299	OTU49	2	0.276483	0.575964	Peripheral species	g__Turicibacter
300	OTU469	2	0.246677	0.507812	Peripheral species	g__Actinobacillus					300	OTU939	4	-0.925146	0.680556	Connector hubs	g__UCG-008
301	OTU479	2	-1.46793	0	Peripheral species	g__Oribacterium					301	OTU197	2	-1.09441	0	Peripheral species	g__Mailhella
302	OTU483	2	-0.610626	0.625	Connector hubs	g__Fournierella					302	OTU178	1	0.744129	0.512397	Peripheral species	g__unclassified_o__Veillonellales-Selenomonadales
303	OTU617	3	0.480213	0.454861	Peripheral species	g__Rikenellaceae_RC9_gut_group					303	OTU471	2	-1.36859	0	Peripheral species	g__unclassified_f__Prevotellaceae
304	OTU221	2	1.96128	0.099723	Peripheral species	g__Colidextribacter					304	OTU645	3	-0.40668	0.46281	Peripheral species	g__norank_f__Prevotellaceae
305	OTU480	3	0.624366	0.340265	Peripheral species	g__norank_f__Lachnospiraceae					305	OTU526	4	-0.925146	0.556213	Peripheral species	g__Lachnoclostridium
306	OTU545	2	-1.46793	0.666667	Connector hubs	g__norank_f__Butyricicoccaceae					306	OTU721	1	-0.45594	0.59375	Peripheral species	g__NK4A214_group
307	OTU695	2	1.74696	0.578564	Peripheral species	g__Roseburia					307	OTU201	4	0.176218	0.336735	Peripheral species	g__Sphaerochaeta
308	OTU649	3	2.78665	0	Module hubs	g__Lachnospiraceae_UCG-004					308	OTU767	1	-0.0559172	0.66	Connector hubs	g__unclassified_f__Lachnospiraceae
309	OTU827	2	2.38993	0.561633	Peripheral species	g__Alloprevotella					309	OTU841	4	0.7269	0.549587	Peripheral species	g__unclassified_p__Firmicutes
310	OTU839	2	1.53263	0.335	Peripheral species	g__Christensenellaceae_R-7_group					310	OTU472	1	-0.855963	0.6875	Connector hubs	g__Prevotellaceae_NK3B31_group
311	OTU603	1	-0.0184097	0.2688	Peripheral species	g__unclassified_f__Lachnospiraceae					311	OTU469	1	1.14415	0.581633	Peripheral species	g__Actinobacillus
312	OTU736	1	1.36978	0.267486	Peripheral species	g__Christensenellaceae_R-7_group					312	OTU479	2	0.550662	0.577778	Peripheral species	g__Oribacterium
313	OTU159	2	-1.68225	0.444444	Peripheral species	g__norank_f__Selenomonadaceae					313	OTU483	1	-0.855963	0.611111	Peripheral species	g__Fournierella
314	OTU362	3	0.191908	0.117188	Peripheral species	g__unclassified_k__norank_d__Bacteria					314	OTU221	1	1.14415	0.52071	Peripheral species	g__Colidextribacter
315	OTU864	2	-1.2536	0.612245	Peripheral species	g__Acidaminococcus					315	OTU480	6	-1.80739	0	Peripheral species	g__norank_f__Lachnospiraceae
316	OTU847	3	2.35419	0	Peripheral species	g__unclassified_k__norank_d__Bacteria					316	OTU545	2	0.276483	0	Peripheral species	g__norank_f__Butyricicoccaceae
317	OTU80	1	-0.0955315	0.165289	Peripheral species	g__unclassified_f__Lachnospiraceae					317	OTU695	3	-0.40668	0.545455	Peripheral species	g__Roseburia
318	OTU724	2	-1.2536	0	Peripheral species	g__Streptococcus					318	OTU649	1	-0.0559172	0.53125	Peripheral species	g__Lachnospiraceae_UCG-004
319	OTU551	2	0.889654	0.476454	Peripheral species	g__Oscillospira					319	OTU827	2	0.276483	0.34	Peripheral species	g__Alloprevotella
320	OTU674	3	-0.0963964	0.304688	Peripheral species	g__Eubacterium_ruminantium_group					320	OTU383	2	0.00230403	0.583333	Peripheral species	g__norank_f__Christensenellaceae
321	OTU1013	2	-1.46793	0.64	Connector hubs	g__Anaerovibrio					321	OTU839	2	-0.820233	0.666667	Connector hubs	g__Christensenellaceae_R-7_group
322	OTU360	3	1.20098	0.0831758	Peripheral species	g__Dorea					322	OTU603	4	2.37895	0.0798611	Peripheral species	g__unclassified_f__Lachnospiraceae
323	OTU189	1	-0.635384	0.401235	Peripheral species	g__norank_f__norank_o__RF39					323	OTU159	3	-0.634071	0.58	Peripheral species	g__norank_f__Selenomonadaceae
324	OTU914	2	-0.610626	0.64	Connector hubs	g__Allisonella					324	OTU362	1	0.744129	0.21875	Peripheral species	g__unclassified_k__norank_d__Bacteria
325	OTU179	3	0.912671	0.3392	Peripheral species	g__norank_f__Prevotellaceae					325	OTU657	4	-0.190903	0.665	Connector hubs	g__unclassified_f__Lachnospiraceae
326	OTU514	3	3.50741	0.172336	Module hubs	g__Lachnospiraceae_FCS020_group					326	OTU864	1	-1.25599	0.444444	Peripheral species	g__Acidaminococcus
327	OTU186	3	-0.528854	0.539062	Peripheral species	g__norank_f__norank_o__RF39					327	OTU847	1	-0.0559172	0	Peripheral species	g__unclassified_k__norank_d__Bacteria
328	OTU209	2	-0.181975	0.549383	Peripheral species	g__Parabacteroides					328	OTU80	2	-0.271875	0.58	Peripheral species	g__unclassified_f__Lachnospiraceae
329	OTU716	2	-0.824951	0.592593	Peripheral species	g__norank_f__Erysipelotrichaceae					329	OTU724	2	-0.271875	0	Peripheral species	g__Streptococcus
330	OTU391	2	-0.3963	0.21875	Peripheral species	g__norank_f__norank_o__Clostridia_UCG-014					330	OTU551	4	1.6447	0	Peripheral species	g__Oscillospira
331	OTU994	3	-0.673006	0.297521	Peripheral species	g__Ruminococcus					331	OTU990	2	2.19574	0.483471	Peripheral species	g__norank_f__norank_o__Clostridia_UCG-014
332	OTU801	2	-0.181975	0.429752	Peripheral species	g__Prevotella					332	OTU674	3	-1.31624	0.71875	Connector hubs	g__Eubacterium_ruminantium_group
333	OTU140	3	0.624366	0.18	Peripheral species	g__Eubacterium_eligens_group					333	OTU503	4	0.7269	0.512472	Peripheral species	g__Lachnospiraceae_NC2004_group
334	OTU306	3	1.20098	0	Peripheral species	g__norank_f__norank_o__Clostridia_UCG-014					334	OTU1013	4	-0.925146	0.628099	Connector hubs	g__Anaerovibrio
335	OTU235	1	0.675687	0.324324	Peripheral species	g__Phascolarctobacterium					335	OTU360	3	-1.77103	0	Peripheral species	g__Dorea
336	OTU26	1	0.82993	0.203704	Peripheral species	g__Christensenellaceae_R-7_group					336	OTU189	2	-1.09441	0.56	Peripheral species	g__norank_f__norank_o__RF39
337	OTU932	2	-1.2536	0.54	Peripheral species	g__Mitsuokella					337	OTU914	2	-0.546054	0.592593	Peripheral species	g__Allisonella
338	OTU750	1	1.60115	0.346031	Peripheral species	g__UCG-005					338	OTU179	3	-1.54364	0	Peripheral species	g__norank_f__Prevotellaceae
339	OTU102	3	0.624366	0	Peripheral species	g__norank_f__Prevotellaceae					339	OTU514	3	-1.08885	0	Peripheral species	g__Lachnospiraceae_FCS020_group
340	OTU942	3	-0.384701	0.655693	Connector hubs	g__norank_f__UCG-010					340	OTU954	2	-1.09441	0.6875	Connector hubs	g__Christensenellaceae_R-7_group
341	OTU476	3	-0.0963964	0.637337	Connector hubs	g__Succinivibrio					341	OTU209	2	-0.271875	0.489796	Peripheral species	g__Parabacteroides
342	OTU347	1	0.290078	0.420415	Peripheral species	g__Sarcina					342	OTU716	1	1.54418	0.636678	Connector hubs	g__norank_f__Erysipelotrichaceae
343	OTU622	3	0.336061	0.203704	Peripheral species	g__Prevotellaceae_NK3B31_group					343	OTU391	2	-0.271875	0.704082	Connector hubs	g__norank_f__norank_o__Clostridia_UCG-014
344	OTU466	3	1.34513	0.483265	Peripheral species	g__unclassified_f__Lachnospiraceae					344	OTU801	4	0.176218	0.336735	Peripheral species	g__Prevotella
345	OTU498	1	-1.32948	0.32	Peripheral species	g__Subdoligranulum					345	OTU140	1	-0.45594	0.32	Peripheral species	g__Eubacterium_eligens_group
346	OTU163	1	2.29524	0.457121	Peripheral species	g__Lactobacillus					346	OTU306	3	0.730275	0.597353	Peripheral species	g__norank_f__norank_o__Clostridia_UCG-014
347	OTU288	1	-0.86675	0.438776	Peripheral species	g__Prevotellaceae_NK3B31_group					347	OTU235	4	0.359779	0	Peripheral species	g__Phascolarctobacterium
348	OTU658	3	1.05682	0.512397	Peripheral species	g__Ruminococcus_gauvreauii_group					348	OTU625	1	-0.0559172	0.680556	Connector hubs	g__Prevotellaceae_NK3B31_group
349	OTU332	3	0.047756	0.304498	Peripheral species	g__unclassified_f__Lachnospiraceae					349	OTU26	4	-0.741585	0.72449	Connector hubs	g__Christensenellaceae_R-7_group
350	OTU475	3	-0.384701	0.272189	Peripheral species	g__Blautia					350	OTU932	2	0.824841	0	Peripheral species	g__Mitsuokella
351	OTU792	1	-1.17524	0.444444	Peripheral species	g__Oribacterium					351	OTU750	2	-0.546054	0.737778	Connector hubs	g__UCG-005
352	OTU409	2	0.032351	0.623457	Connector hubs	g__Coprococcus					352	OTU102	3	-0.179289	0	Peripheral species	g__norank_f__Prevotellaceae
353	OTU237	1	1.13842	0.358533	Peripheral species	g__Negativibacillus					353	OTU942	2	1.64738	0.505	Peripheral species	g__norank_f__UCG-010
354	OTU984	2	0.461002	0.589849	Peripheral species	g__Sutterella					354	OTU476	6	-0.774597	0.625	Connector hubs	g__Succinivibrio
355	OTU1012	3	-0.817159	0.544379	Peripheral species	g__unclassified_k__norank_d__Bacteria					355	OTU349	3	0.0481019	0.485207	Peripheral species	g__Lactobacillus
356	OTU666	1	1.13842	0.18	Peripheral species	g__unclassified_f__Ruminococcaceae					356	OTU347	3	-0.179289	0.486111	Peripheral species	g__Sarcina
357	OTU234	1	-0.86675	0.598338	Peripheral species	g__norank_f__norank_o__Clostridia_UCG-014					357	OTU498	7	-1.11803	0.75	Connector hubs	g__Subdoligranulum
358	OTU198	3	-0.673006	0.459184	Peripheral species	g__norank_f__Prevotellaceae					358	OTU1003	1	-0.0559172	0.46875	Peripheral species	g__Oscillospira
359	OTU392	3	-1.39377	0	Peripheral species	g__Collinsella					359	OTU288	1	-0.0559172	0.570312	Peripheral species	g__Prevotellaceae_NK3B31_group
360	OTU411	3	-0.673006	0.18	Peripheral species	g__Shuttleworthia					360	OTU658	2	-0.271875	0.244898	Peripheral species	g__Ruminococcus_gauvreauii_group
361	OTU639	3	0.768518	0.243802	Peripheral species	g__Olsenella					361	OTU332	1	0.344106	0.58	Peripheral species	g__unclassified_f__Lachnospiraceae
362	OTU253	2	-0.181975	0.617188	Peripheral species	g__Anaerovibrio					362	OTU56	3	-0.40668	0.21875	Peripheral species	g__Phascolarctobacterium
363	OTU522	3	-0.817159	0.34	Peripheral species	g__unclassified_f__Ruminococcaceae					363	OTU475	1	-0.855963	0.48	Peripheral species	g__Blautia
364	OTU996	3	0.480213	0.265	Peripheral species	g__Prevotella					364	OTU792	2	0.00230403	0.345679	Peripheral species	g__Oribacterium
365	OTU948	1	-1.25236	0.408163	Peripheral species	g__Acidaminococcus					365	OTU409	4	1.09402	0	Peripheral species	g__Coprococcus
366	OTU612	3	-1.68207	0	Peripheral species	g__Coprococcus					366	OTU237	2	-0.271875	0.375	Peripheral species	g__Negativibacillus
367	OTU925	2	-0.610626	0.561224	Peripheral species	g__UCG-007					367	OTU984	1	0.744129	0.21875	Peripheral species	g__Sutterella
368	OTU285	3	1.20098	0.2176	Peripheral species	g__norank_f__norank_o__Bacteroidales					368	OTU1012	1	-0.0559172	0.277778	Peripheral species	g__unclassified_k__norank_d__Bacteria
369	OTU374	3	-1.24962	0	Peripheral species	g__Dorea					369	OTU666	2	-0.820233	0.489796	Peripheral species	g__unclassified_f__Ruminococcaceae
370	OTU557	1	-0.712506	0.32	Peripheral species	g__Candidatus_Saccharimonas					370	OTU198	2	0.550662	0.402778	Peripheral species	g__norank_f__Prevotellaceae
371	OTU570	2	-0.181975	0.544379	Peripheral species	g__Lachnospiraceae_NK4A136_group					371	OTU392	1	-0.855963	0.693878	Connector hubs	g__Collinsella
372	OTU297	3	-1.53792	0.56	Peripheral species	g__Oribacterium					372	OTU411	5	-1.07913	0.666667	Connector hubs	g__Shuttleworthia
373	OTU467	1	0.752808	0.113866	Peripheral species	g__unclassified_f__Lachnospiraceae					373	OTU639	2	-1.09441	0.375	Peripheral species	g__Olsenella
374	OTU393	3	-0.240549	0.398438	Peripheral species	g__norank_f__norank_o__Gastranaerophilales					374	OTU745	4	-0.190903	0.55102	Peripheral species	g__Sphaerochaeta
375	OTU499	1	-0.558262	0.421053	Peripheral species	g__norank_f__Oscillospiraceae					375	OTU629	4	0.7269	0.494331	Peripheral species	g__Clostridium_sensu_stricto_1
376	OTU38	1	0.675687	0.34903	Peripheral species	g__Clostridium_sensu_stricto_1					376	OTU253	4	-0.558025	0.546713	Peripheral species	g__Anaerovibrio
377	OTU311	2	-0.181975	0.551111	Peripheral species	g__NK4A214_group					377	OTU522	5	0.795147	0.65625	Connector hubs	g__unclassified_f__Ruminococcaceae
378	OTU568	1	-0.712506	0.595041	Peripheral species	g__norank_f__norank_o__Clostridia_UCG-014					378	OTU996	5	-1.07913	0.666667	Connector hubs	g__Prevotella
379	OTU218	3	0.191908	0.444444	Peripheral species	g__unclassified_f__Prevotellaceae					379	OTU948	3	0.957666	0.132653	Peripheral species	g__Acidaminococcus
380	OTU573	3	3.07496	0	Module hubs	g__Prevotellaceae_NK3B31_group					380	OTU612	4	-1.29227	0.666667	Connector hubs	g__Coprococcus
381	OTU874	3	1.48928	0.294887	Peripheral species	g__Terrisporobacter					381	OTU925	2	-0.546054	0.677686	Connector hubs	g__UCG-007
382	OTU824	3	0.336061	0.46875	Peripheral species	g__Blautia					382	OTU374	3	-1.31624	0.56	Peripheral species	g__Dorea
383	OTU610	2	-0.610626	0.54	Peripheral species	g__unclassified_f__Lachnospiraceae					383	OTU557	2	-0.546054	0.677686	Connector hubs	g__Candidatus_Saccharimonas
384	OTU940	2	0.675328	0.56	Peripheral species	g__Blautia					384	OTU297	7	-1.11803	0.5	Peripheral species	g__Oribacterium
385	OTU350	3	-0.961311	0.497041	Peripheral species	g__Lachnospiraceae_UCG-010					385	OTU467	3	-1.08885	0.7	Connector hubs	g__unclassified_f__Lachnospiraceae
386	OTU540	3	-0.673006	0.632231	Connector hubs	g__Eubacterium_siraeum_group					386	OTU393	3	-0.40668	0.46	Peripheral species	g__norank_f__norank_o__Gastranaerophilales
387	OTU1014	3	0.480213	0.572664	Peripheral species	g__norank_f__norank_o__RF39					387	OTU499	4	-0.190903	0.530612	Peripheral species	g__norank_f__Oscillospiraceae
388	OTU642	3	-0.240549	0.5376	Peripheral species	g__norank_f__Prevotellaceae					388	OTU38	3	-1.08885	0.5	Peripheral species	g__Clostridium_sensu_stricto_1
389	OTU104	1	-0.326897	0.367769	Peripheral species	g__Prevotella					389	OTU568	2	-0.820233	0.691358	Connector hubs	g__norank_f__norank_o__Clostridia_UCG-014
390	OTU320	2	1.10398	0.524793	Peripheral species	g__Lachnospira					390	OTU138	3	1.41245	0.408163	Peripheral species	g__norank_f__norank_o__RF39
391	OTU307	3	0.768518	0.243802	Peripheral species	g__Lachnospiraceae_NC2004_group					391	OTU218	3	1.41245	0.214533	Peripheral species	g__unclassified_f__Prevotellaceae
392	OTU424	1	-1.32948	0.32	Peripheral species	g__Mogibacterium					392	OTU573	5	1.4199	0.53125	Peripheral species	g__Prevotellaceae_NK3B31_group
393	OTU260	2	-0.824951	0.53125	Peripheral species	g__unclassified_c__Negativicutes					393	OTU874	2	-1.09441	0.32	Peripheral species	g__Terrisporobacter
394	OTU982	3	1.05682	0.15879	Peripheral species	g__Prevotella					394	OTU824	2	-0.546054	0.53125	Peripheral species	g__Blautia
395	OTU271	1	-0.86675	0.165289	Peripheral species	g__Phascolarctobacterium					395	OTU610	3	-0.40668	0.541667	Peripheral species	g__unclassified_f__Lachnospiraceae
396	OTU118	3	1.48928	0	Peripheral species	g__Prevotella					396	OTU940	3	-0.179289	0.556213	Peripheral species	g__Blautia
397	OTU222	2	0.889654	0.6112	Peripheral species	g__Bacteroides					397	OTU350	1	-0.45594	0	Peripheral species	g__Lachnospiraceae_UCG-010
398	OTU983	1	-0.0184097	0.2816	Peripheral species	g__Lactobacillus					398	OTU540	3	0.957666	0.231111	Peripheral species	g__Eubacterium_siraeum_group
399	OTU968	2	0.675328	0.444444	Peripheral species	g__Olsenella					399	OTU653	1	-1.25599	0	Peripheral species	g__unclassified_f__Ruminococcaceae
400	OTU656	1	0.212956	0.142012	Peripheral species	g__Turicibacter					400	OTU642	3	0.502884	0.519031	Peripheral species	g__norank_f__Prevotellaceae
401	OTU563	3	-0.0963964	0.359862	Peripheral species	g__Prevotella					401	OTU104	1	0.344106	0.628099	Connector hubs	g__Prevotella
402	OTU615	3	0.047756	0	Peripheral species	g__Faecalibacterium					402	OTU320	1	-0.45594	0.32	Peripheral species	g__Lachnospira
403	OTU427	1	0.290078	0.0739645	Peripheral species	g__unclassified_c__Clostridia					403	OTU307	2	-0.271875	0.244898	Peripheral species	g__Lachnospiraceae_NC2004_group
404	OTU342	2	0.246677	0.277778	Peripheral species	g__unclassified_f__Oscillospiraceae					404	OTU424	4	0.176218	0.476562	Peripheral species	g__Mogibacterium
405	OTU280	2	-0.3963	0.604444	Peripheral species	g__Prevotellaceae_NK3B31_group					405	OTU260	4	-0.374464	0.197531	Peripheral species	g__unclassified_c__Negativicutes
406	OTU415	2	-0.181975	0.571429	Peripheral species	g__Solobacterium					406	OTU982	3	-0.179289	0	Peripheral species	g__Prevotella
407	OTU564	3	-0.673006	0.551111	Peripheral species	g__Asteroleplasma					407	OTU271	4	-1.29227	0.56	Peripheral species	g__Phascolarctobacterium
408	OTU530	2	0.675328	0.442907	Peripheral species	g__Christensenellaceae_R-7_group					408	OTU118	1	1.9442	0.291667	Peripheral species	g__Prevotella
409	OTU690	2	-0.610626	0.604444	Peripheral species	g__unclassified_p__Firmicutes					409	OTU222	1	1.54418	0.6759	Connector hubs	g__Bacteroides
410	OTU915	1	-0.404019	0.607422	Peripheral species	g__Lactobacillus					410	OTU983	3	1.18506	0.563327	Peripheral species	g__Lactobacillus
411	OTU638	2	1.74696	0.321995	Peripheral species	g__unclassified_f__Prevotellaceae					411	OTU968	1	-1.25599	0.64	Connector hubs	g__Olsenella
412	OTU910	3	0.480213	0.188366	Peripheral species	g__Lachnospiraceae_ND3007_group					412	OTU656	3	0.957666	0.231111	Peripheral species	g__Turicibacter
413	OTU669	2	1.3183	0.395	Peripheral species	g__Prevotella					413	OTU563	1	-0.855963	0	Peripheral species	g__Prevotella
414	OTU210	2	0.461002	0.429688	Peripheral species	g__Rikenellaceae_RC9_gut_group					414	OTU615	2	-0.546054	0.277778	Peripheral species	g__Faecalibacterium
415	OTU616	1	-0.404019	0	Peripheral species	g__norank_f__Lachnospiraceae					415	OTU427	3	1.18506	0.124444	Peripheral species	g__unclassified_c__Clostridia
416	OTU323	1	0.135834	0.303571	Peripheral species	g__Moryella					416	OTU342	2	0.550662	0.426036	Peripheral species	g__unclassified_f__Oscillospiraceae
417	OTU1004	1	-0.0184097	0.6552	Connector hubs	g__Desulfovibrio					417	OTU280	4	-1.10871	0.65625	Connector hubs	g__Prevotellaceae_NK3B31_group
418	OTU470	2	-0.181975	0.554688	Peripheral species	g__Lactobacillus					418	OTU554	6	1.29099	0.773438	Connector hubs	g__norank_f__Eubacterium_coprostanoligenes_group
419	OTU934	2	-1.2536	0.375	Peripheral species	g__unclassified_f__Lachnospiraceae					419	OTU117	3	-1.54364	0.444444	Peripheral species	g__Prevotella
420	OTU107	1	-0.172653	0.517778	Peripheral species	g__Enterorhabdus					420	OTU415	3	1.18506	0.226562	Peripheral species	g__Solobacterium
421	OTU378	3	-0.961311	0.37037	Peripheral species	g__Intestinibacter					421	OTU100	1	1.14415	0.486111	Peripheral species	g__unclassified_p__Firmicutes
422	OTU678	2	1.53263	0.46875	Peripheral species	g__unclassified_f__Anaerovoracaceae					422	OTU564	2	1.09902	0.648526	Connector hubs	g__Asteroleplasma
423	OTU852	1	-1.25236	0.53125	Peripheral species	g__Pygmaiobacter					423	OTU530	4	-0.741585	0.569444	Peripheral species	g__Christensenellaceae_R-7_group
424	OTU468	3	-0.817159	0.32	Peripheral species	g__Eubacterium_hallii_group					424	OTU690	3	0.275493	0.713018	Connector hubs	g__unclassified_p__Firmicutes
											425	OTU638	3	-1.08885	0.571429	Peripheral species	g__unclassified_f__Prevotellaceae
											426	OTU910	3	0.275493	0.291667	Peripheral species	g__Lachnospiraceae_ND3007_group
											427	OTU895	4	3.66387	0.517531	Module hubs	g__Lachnospiraceae_UCG-004
											428	OTU669	1	-0.45594	0.571429	Peripheral species	g__Prevotella
											429	OTU210	3	-1.08885	0.612245	Peripheral species	g__Rikenellaceae_RC9_gut_group
											430	OTU616	2	1.64738	0	Peripheral species	g__norank_f__Lachnospiraceae
											431	OTU323	4	0.176218	0.426667	Peripheral species	g__Moryella
											432	OTU596	4	-0.741585	0.375	Peripheral species	g__Turicibacter
											433	OTU1004	5	-0.454369	0.722222	Connector hubs	g__Desulfovibrio
											434	OTU470	1	-0.45594	0.72	Connector hubs	g__Lactobacillus
											435	OTU934	2	0.550662	0	Peripheral species	g__unclassified_f__Lachnospiraceae
											436	OTU107	4	-1.10871	0	Peripheral species	g__Enterorhabdus
											437	OTU378	7	0	0	Peripheral species	g__Intestinibacter
											438	OTU977	2	1.92156	0	Peripheral species	g__unclassified_f__Prevotellaceae
											439	OTU852	2	-1.64277	0	Peripheral species	g__Pygmaiobacter
											440	OTU468	1	0.744129	0.345679	Peripheral species	g__Eubacterium_hallii_group

## Sheet: Robustness random removing hubs
CON	Robustness random removing hubs CON-Adjacent matrix with correlation values							Pc	Robustness random removing hubs P-Adjacent matrix with correlation values
	Number.hub.removed	remain.mean	remain.sd	remain.se	weighted				Number.hub.removed	remain.mean	remain.sd	remain.se	weighted
1	1	0.658986	0.00142597	0.000142597	weighted			1	1	0.488205	0.0020607	0.00020607	weighted
2	2	0.658019	0.00250857	0.000250857	weighted			2	2	0.487068	0.00353413	0.000353413	weighted
3	3	0.656415	0.00317807	0.000317807	weighted			3	3	0.486386	0.00361874	0.000361874	weighted
4	4	0.654623	0.00327283	0.000327283	weighted			4	4	0.485023	0.0044303	0.00044303	weighted
5	5	0.65408	0.00373369	0.000373369	weighted			5	5	0.48425	0.00497568	0.000497568	weighted
6	6	0.652759	0.00383466	0.000383466	weighted			6	6	0.482477	0.00547531	0.000547531	weighted
7	7	0.651486	0.00448314	0.000448314	weighted			7	7	0.48175	0.00448135	0.000448135	weighted
8	8	0.650472	0.00422698	0.000422698	weighted			8	8	0.481432	0.00539622	0.000539622	weighted
9	9	0.648962	0.00474927	0.000474927	weighted			9	9	0.481023	0.00663886	0.000663886	weighted
10	10	0.647476	0.00468657	0.000468657	weighted			10	10	0.479182	0.00679688	0.000679688	weighted
11	11	0.64566	0.00382387	0.000382387	weighted			11	11	0.478318	0.00647209	0.000647209	weighted
12	12	0.644528	0.0050958	0.00050958	weighted			12	12	0.477386	0.00674799	0.000674799	weighted
13	13	0.64408	0.00513988	0.000513988	weighted			13	13	0.477273	0.00814013	0.000814013	weighted
14	14	0.641533	0.00553364	0.000553364	weighted			14	14	0.477295	0.00703656	0.000703656	weighted
15	15	0.640943	0.00497349	0.000497349	weighted			15	15	0.474159	0.00818905	0.000818905	weighted
16	16	0.638561	0.00600013	0.000600013	weighted			16	16	0.474159	0.00766242	0.000766242	weighted
17	17	0.637995	0.00555391	0.000555391	weighted			17	17	0.473886	0.00858617	0.000858617	weighted
18	18	0.636038	0.00575644	0.000575644	weighted			18	18	0.472773	0.00827982	0.000827982	weighted
19	19	0.634599	0.00578929	0.000578929	weighted			19	19	0.47125	0.00980002	0.000980002	weighted
20	20	0.633137	0.00574173	0.000574173	weighted			20	20	0.471091	0.00856539	0.000856539	weighted
21	21	0.632712	0.00501551	0.000501551	weighted			21	21	0.469932	0.00831048	0.000831048	weighted
22	22	0.631085	0.00506373	0.000506373	weighted			22	22	0.469841	0.00930002	0.000930002	weighted
23	23	0.630094	0.00508079	0.000508079	weighted			23	23	0.467727	0.0083302	0.00083302	weighted
24	24	0.628302	0.00532147	0.000532147	weighted			24	24	0.468545	0.00816394	0.000816394	weighted
25	25	0.625802	0.00578895	0.000578895	weighted			25	25	0.466386	0.00868165	0.000868165	weighted
26	26	0.625542	0.00529878	0.000529878	weighted			26	26	0.464795	0.0090535	0.00090535	weighted
27	27	0.623443	0.00484879	0.000484879	weighted			27	27	0.464318	0.00879631	0.000879631	weighted
28	28	0.621297	0.00455031	0.000455031	weighted			28	28	0.463523	0.0101607	0.00101607	weighted
29	29	0.620236	0.0050057	0.00050057	weighted			29	29	0.462659	0.0103332	0.00103332	weighted
30	30	0.619481	0.00408117	0.000408117	weighted			30	30	0.461477	0.0115453	0.00115453	weighted
31	31	0.618608	0.00397057	0.000397057	weighted			31	31	0.458	0.00953069	0.000953069	weighted
32	32	0.616179	0.00401734	0.000401734	weighted			32	32	0.457114	0.0112722	0.00112722	weighted
33	33	0.615071	0.00445094	0.000445094	weighted			33	33	0.45975	0.0107541	0.00107541	weighted
34	34	0.613939	0.00384695	0.000384695	weighted			34	34	0.458614	0.0103082	0.00103082	weighted
35	35	0.611981	0.00361791	0.000361791	weighted			35	35	0.457477	0.00897129	0.000897129	weighted
36	36	0.610731	0.00316913	0.000316913	weighted			36	36	0.456295	0.010625	0.0010625	weighted
37	37	0.609127	0.00246005	0.000246005	weighted			37	37	0.456636	0.0108573	0.00108573	weighted
38	38	0.607759	0.00169924	0.000169924	weighted			38	38	0.45225	0.00994336	0.000994336	weighted
39	39	0.606132	0	0	weighted			39	39	0.453477	0.0104147	0.00104147	weighted
40	1	0.452288	0.00219448	0.000219448	unweighted			40	40	0.453568	0.0108457	0.00108457	weighted
41	2	0.451415	0.00349981	0.000349981	unweighted			41	41	0.452386	0.0110606	0.00110606	weighted
42	3	0.450354	0.00421866	0.000421866	unweighted			42	42	0.449227	0.0115536	0.00115536	weighted
43	4	0.450401	0.00469854	0.000469854	unweighted			43	43	0.447614	0.0100938	0.00100938	weighted
44	5	0.449104	0.00429528	0.000429528	unweighted			44	44	0.4465	0.0131669	0.00131669	weighted
45	6	0.448443	0.00543658	0.000543658	unweighted			45	45	0.447136	0.0119024	0.00119024	weighted
46	7	0.448278	0.00503117	0.000503117	unweighted			46	46	0.443795	0.010713	0.0010713	weighted
47	8	0.446792	0.00555214	0.000555214	unweighted			47	47	0.443773	0.0101054	0.00101054	weighted
48	9	0.446132	0.0058517	0.00058517	unweighted			48	48	0.443159	0.0110233	0.00110233	weighted
49	10	0.445377	0.00586129	0.000586129	unweighted			49	49	0.442477	0.0113553	0.00113553	weighted
50	11	0.445731	0.00544149	0.000544149	unweighted			50	50	0.442023	0.0114414	0.00114414	weighted
51	12	0.445307	0.00607754	0.000607754	unweighted			51	51	0.4405	0.0103389	0.00103389	weighted
52	13	0.443208	0.00581278	0.000581278	unweighted			52	52	0.440068	0.0102999	0.00102999	weighted
53	14	0.442241	0.00676695	0.000676695	unweighted			53	53	0.437	0.0127509	0.00127509	weighted
54	15	0.441486	0.00623273	0.000623273	unweighted			54	54	0.43775	0.0107132	0.00107132	weighted
55	16	0.442571	0.00629266	0.000629266	unweighted			55	55	0.435682	0.0108565	0.00108565	weighted
56	17	0.440708	0.00688649	0.000688649	unweighted			56	56	0.434591	0.0116362	0.00116362	weighted
57	18	0.440896	0.00639403	0.000639403	unweighted			57	57	0.433705	0.00983552	0.000983552	weighted
58	19	0.438797	0.00721602	0.000721602	unweighted			58	58	0.433023	0.011523	0.0011523	weighted
59	20	0.438679	0.00759259	0.000759259	unweighted			59	59	0.433727	0.0105158	0.00105158	weighted
60	21	0.438774	0.00646482	0.000646482	unweighted			60	60	0.430023	0.0112612	0.00112612	weighted
61	22	0.439151	0.00667082	0.000667082	unweighted			61	61	0.431295	0.00928318	0.000928318	weighted
62	23	0.437335	0.00716821	0.000716821	unweighted			62	62	0.429705	0.0112425	0.00112425	weighted
63	24	0.436203	0.00645138	0.000645138	unweighted			63	63	0.428455	0.00976325	0.000976325	weighted
64	25	0.43467	0.00661584	0.000661584	unweighted			64	64	0.426568	0.0114787	0.00114787	weighted
65	26	0.43434	0.00604068	0.000604068	unweighted			65	65	0.426091	0.0108804	0.00108804	weighted
66	27	0.433656	0.00558579	0.000558579	unweighted			66	66	0.425273	0.0108169	0.00108169	weighted
67	28	0.432925	0.00615677	0.000615677	unweighted			67	67	0.423955	0.0113173	0.00113173	weighted
68	29	0.432052	0.0061693	0.00061693	unweighted			68	68	0.420886	0.0115014	0.00115014	weighted
69	30	0.431392	0.00562028	0.000562028	unweighted			69	69	0.420932	0.0104689	0.00104689	weighted
70	31	0.430613	0.00530222	0.000530222	unweighted			70	70	0.420523	0.0107062	0.00107062	weighted
71	32	0.43059	0.00527113	0.000527113	unweighted			71	71	0.419273	0.0114868	0.00114868	weighted
72	33	0.429363	0.00480403	0.000480403	unweighted			72	72	0.419205	0.00956836	0.000956836	weighted
73	34	0.429292	0.00415972	0.000415972	unweighted			73	73	0.417341	0.0116589	0.00116589	weighted
74	35	0.428396	0.00426034	0.000426034	unweighted			74	74	0.417886	0.00979619	0.000979619	weighted
75	36	0.427524	0.00339973	0.000339973	unweighted			75	75	0.417341	0.0096134	0.00096134	weighted
76	37	0.427241	0.00344112	0.000344112	unweighted			76	76	0.412682	0.0108741	0.00108741	weighted
77	38	0.425212	0.00212793	0.000212793	unweighted			77	77	0.413341	0.0107267	0.00107267	weighted
78	39	0.424528	0	0	unweighted			78	78	0.412614	0.0106961	0.00106961	weighted
								79	79	0.410636	0.0104718	0.00104718	weighted
								80	80	0.409591	0.0103651	0.00103651	weighted
								81	81	0.406864	0.0109449	0.00109449	weighted
								82	82	0.408614	0.00964396	0.000964396	weighted
								83	83	0.408636	0.0110257	0.00110257	weighted
								84	84	0.406	0.0095746	0.00095746	weighted
								85	85	0.403705	0.00811224	0.000811224	weighted
								86	86	0.403523	0.00896012	0.000896012	weighted
								87	87	0.401	0.00865169	0.000865169	weighted
								88	88	0.40125	0.0092636	0.00092636	weighted
								89	89	0.401409	0.0102344	0.00102344	weighted
								90	90	0.398068	0.00788207	0.000788207	weighted
								91	91	0.397955	0.00825154	0.000825154	weighted
								92	92	0.39675	0.0084314	0.00084314	weighted
								93	93	0.3965	0.0086884	0.00086884	weighted
								94	94	0.392955	0.00823888	0.000823888	weighted
								95	95	0.394227	0.00830775	0.000830775	weighted
								96	96	0.393955	0.00815435	0.000815435	weighted
								97	97	0.392977	0.00748635	0.000748635	weighted
								98	98	0.391386	0.007795	0.0007795	weighted
								99	99	0.388545	0.00783922	0.000783922	weighted
								100	100	0.390227	0.00779637	0.000779637	weighted
								101	101	0.38925	0.00650774	0.000650774	weighted
								102	102	0.387932	0.00660988	0.000660988	weighted
								103	103	0.385023	0.00797237	0.000797237	weighted
								104	104	0.383091	0.00668542	0.000668542	weighted
								105	105	0.384091	0.00752739	0.000752739	weighted
								106	106	0.383341	0.00742308	0.000742308	weighted
								107	107	0.381386	0.0058387	0.00058387	weighted
								108	108	0.379773	0.005765	0.0005765	weighted
								109	109	0.378705	0.00642544	0.000642544	weighted
								110	110	0.37925	0.00516502	0.000516502	weighted
								111	111	0.377841	0.00528208	0.000528208	weighted
								112	112	0.377341	0.00444629	0.000444629	weighted
								113	113	0.375682	0.00425495	0.000425495	weighted
								114	114	0.375727	0.00363866	0.000363866	weighted
								115	115	0.374091	0.00372538	0.000372538	weighted
								116	116	0.3725	0.00288024	0.000288024	weighted
								117	117	0.372	0.00309639	0.000309639	weighted
								118	118	0.371023	0.00162723	0.000162723	weighted
								119	119	0.370455	0	0	weighted
								120	1	0.411727	0.00281093	0.000281093	unweighted
								121	2	0.411955	0.003748	0.0003748	unweighted
								122	3	0.412705	0.00514924	0.000514924	unweighted
								123	4	0.413045	0.00506263	0.000506263	unweighted
								124	5	0.41325	0.00508767	0.000508767	unweighted
								125	6	0.413614	0.00708828	0.000708828	unweighted
								126	7	0.413523	0.00621678	0.000621678	unweighted
								127	8	0.413932	0.00862956	0.000862956	unweighted
								128	9	0.414568	0.00775339	0.000775339	unweighted
								129	10	0.415182	0.00802965	0.000802965	unweighted
								130	11	0.414705	0.00733399	0.000733399	unweighted
								131	12	0.414295	0.00948577	0.000948577	unweighted
								132	13	0.413727	0.00867939	0.000867939	unweighted
								133	14	0.415841	0.0104147	0.00104147	unweighted
								134	15	0.414091	0.0105765	0.00105765	unweighted
								135	16	0.414909	0.00934181	0.000934181	unweighted
								136	17	0.415727	0.0102084	0.00102084	unweighted
								137	18	0.415477	0.0105107	0.00105107	unweighted
								138	19	0.417455	0.0125479	0.00125479	unweighted
								139	20	0.416909	0.0106076	0.00106076	unweighted
								140	21	0.418409	0.0117962	0.00117962	unweighted
								141	22	0.416795	0.0117581	0.00117581	unweighted
								142	23	0.414341	0.0121027	0.00121027	unweighted
								143	24	0.414818	0.0116626	0.00116626	unweighted
								144	25	0.41525	0.00970867	0.000970867	unweighted
								145	26	0.414795	0.01089	0.001089	unweighted
								146	27	0.415886	0.0117118	0.00117118	unweighted
								147	28	0.416841	0.0113158	0.00113158	unweighted
								148	29	0.416705	0.0116622	0.00116622	unweighted
								149	30	0.415386	0.01157	0.001157	unweighted
								150	31	0.416205	0.0134035	0.00134035	unweighted
								151	32	0.415341	0.0115633	0.00115633	unweighted
								152	33	0.416477	0.0122725	0.00122725	unweighted
								153	34	0.415318	0.0116811	0.00116811	unweighted
								154	35	0.415955	0.0139053	0.00139053	unweighted
								155	36	0.417705	0.0122467	0.00122467	unweighted
								156	37	0.415205	0.0118456	0.00118456	unweighted
								157	38	0.414364	0.0135784	0.00135784	unweighted
								158	39	0.417477	0.0129603	0.00129603	unweighted
								159	40	0.415114	0.0127316	0.00127316	unweighted
								160	41	0.41725	0.0134324	0.00134324	unweighted
								161	42	0.414705	0.0129996	0.00129996	unweighted
								162	43	0.415318	0.0148967	0.00148967	unweighted
								163	44	0.413841	0.0120785	0.00120785	unweighted
								164	45	0.415455	0.0133189	0.00133189	unweighted
								165	46	0.412818	0.0129516	0.00129516	unweighted
								166	47	0.415636	0.0131068	0.00131068	unweighted
								167	48	0.413773	0.0135281	0.00135281	unweighted
								168	49	0.414795	0.0134805	0.00134805	unweighted
								169	50	0.41525	0.014163	0.0014163	unweighted
								170	51	0.414727	0.0133716	0.00133716	unweighted
								171	52	0.412773	0.0140761	0.00140761	unweighted
								172	53	0.412864	0.0112794	0.00112794	unweighted
								173	54	0.411477	0.0139667	0.00139667	unweighted
								174	55	0.411841	0.0128901	0.00128901	unweighted
								175	56	0.412591	0.0146772	0.00146772	unweighted
								176	57	0.411318	0.0146614	0.00146614	unweighted
								177	58	0.408318	0.0122378	0.00122378	unweighted
								178	59	0.413364	0.0130709	0.00130709	unweighted
								179	60	0.411545	0.0141644	0.00141644	unweighted
								180	61	0.412295	0.0123265	0.00123265	unweighted
								181	62	0.411477	0.0131865	0.00131865	unweighted
								182	63	0.411273	0.0127297	0.00127297	unweighted
								183	64	0.410841	0.0147391	0.00147391	unweighted
								184	65	0.410818	0.0144034	0.00144034	unweighted
								185	66	0.408409	0.013623	0.0013623	unweighted
								186	67	0.408705	0.0142905	0.00142905	unweighted
								187	68	0.410727	0.013751	0.0013751	unweighted
								188	69	0.405932	0.0118156	0.00118156	unweighted
								189	70	0.411091	0.0139626	0.00139626	unweighted
								190	71	0.40875	0.0149308	0.00149308	unweighted
								191	72	0.406136	0.0135769	0.00135769	unweighted
								192	73	0.406273	0.0140216	0.00140216	unweighted
								193	74	0.409659	0.013418	0.0013418	unweighted
								194	75	0.406341	0.0133748	0.00133748	unweighted
								195	76	0.406795	0.0120716	0.00120716	unweighted
								196	77	0.405409	0.0128597	0.00128597	unweighted
								197	78	0.405295	0.0128608	0.00128608	unweighted
								198	79	0.40925	0.0130508	0.00130508	unweighted
								199	80	0.406364	0.0120348	0.00120348	unweighted
								200	81	0.405977	0.0125553	0.00125553	unweighted
								201	82	0.404773	0.0127034	0.00127034	unweighted
								202	83	0.406114	0.0122696	0.00122696	unweighted
								203	84	0.403841	0.0116681	0.00116681	unweighted
								204	85	0.404045	0.0117877	0.00117877	unweighted
								205	86	0.403773	0.0116704	0.00116704	unweighted
								206	87	0.402864	0.0120505	0.00120505	unweighted
								207	88	0.403227	0.0128044	0.00128044	unweighted
								208	89	0.402159	0.0119582	0.00119582	unweighted
								209	90	0.401773	0.0124213	0.00124213	unweighted
								210	91	0.401909	0.0119553	0.00119553	unweighted
								211	92	0.402386	0.0116398	0.00116398	unweighted
								212	93	0.399318	0.0116493	0.00116493	unweighted
								213	94	0.399864	0.0124768	0.00124768	unweighted
								214	95	0.397909	0.0112119	0.00112119	unweighted
								215	96	0.400727	0.010117	0.0010117	unweighted
								216	97	0.400227	0.00969901	0.000969901	unweighted
								217	98	0.396477	0.0102934	0.00102934	unweighted
								218	99	0.398659	0.0107918	0.00107918	unweighted
								219	100	0.397364	0.0100281	0.00100281	unweighted
								220	101	0.3995	0.0104703	0.00104703	unweighted
								221	102	0.396864	0.0100232	0.00100232	unweighted
								222	103	0.397409	0.00924468	0.000924468	unweighted
								223	104	0.393682	0.0104003	0.00104003	unweighted
								224	105	0.395227	0.00880816	0.000880816	unweighted
								225	106	0.3955	0.00751338	0.000751338	unweighted
								226	107	0.394909	0.00881183	0.000881183	unweighted
								227	108	0.394477	0.00859685	0.000859685	unweighted
								228	109	0.391682	0.00904615	0.000904615	unweighted
								229	110	0.391523	0.00744974	0.000744974	unweighted
								230	111	0.389977	0.00735274	0.000735274	unweighted
								231	112	0.391841	0.00686086	0.000686086	unweighted
								232	113	0.388432	0.00618919	0.000618919	unweighted
								233	114	0.389705	0.00619223	0.000619223	unweighted
								234	115	0.3875	0.00620102	0.000620102	unweighted
								235	116	0.389045	0.00480633	0.000480633	unweighted
								236	117	0.387682	0.00382462	0.000382462	unweighted
								237	118	0.387409	0.0023388	0.00023388	unweighted
								238	119	0.386364	0	0	unweighted
